# Supplementary material for: Expression of Concern: Antivirus effectiveness of ivermectin on dengue virus type 2 in Aedes albopictus
Source: PLoS Negl Trop Dis. 2022 Jan 11;16(1):e0010117. doi: 10.1371/journal.pntd.0010117 (PMC8751987; doi:10.1371/journal.pntd.0010117)
Supplement: S1 File — Primary data obtained from the PCR machine (BIO-RAD CFX96) are on the sheets titled, “RT-PCR process Records #” and “Ct Value #”. The “RT-PCR process Records #” sheets record the process of reaction during the detection of each sample in the machine, and the “Ct Value #” sheets record the Ct Value for each sample, which is automatically calculated by the machine, based on the process of reaction. All the corresponding Ct values were copied to the sheet titled the summary file provided as S2 File with this notice. The Reaction holes on the “RT-PCR process Records” and “Ct Value” sheets are corresponding to each other. On the “Ct Value” sheets, the Cq standard deviation values were automatically calculated by the detection machine, each reports a calculation based on the Cq value for an individual well and hence all standard deviations are reported as zero. In column E (“Sample ID”) of the “Ct Value” sheets, samples are identified according to the following label convention: [concentration]-[subgroup]-[sample number]. In other words, a ‘2-1-19’ label in column E (File: Row Data 1) designates that data in that row represent the result for the 2ng/ml concentration, subgroup 1, sample 19. On the Data Analysis worksheet this is the 19th value in the Ct Value column for the 2 ng/ml group indicated as 2-1. The third sheet in each “Row data #” file includes information about the PCR run. (ZIP) [file pntd.0010117.s001.zip]

Archive with 6 entries (6 files):
- Row Data 1.xlsx
- Row data 2.xlsx
- Row data 3.xlsx
- Row data 4.xlsx
- Row data 5.xlsx
- Row data 6.xlsx
