# Supplementary material for: Expression of Concern: Antivirus effectiveness of ivermectin on dengue virus type 2 in Aedes albopictus
Source: PLoS Negl Trop Dis. 2022 Jan 11;16(1):e0010117. doi: 10.1371/journal.pntd.0010117 (PMC8751987; doi:10.1371/journal.pntd.0010117)
Supplement: S1 File — Primary data obtained from the PCR machine (BIO-RAD CFX96) are on the sheets titled, “RT-PCR process Records #” and “Ct Value #”. The “RT-PCR process Records #” sheets record the process of reaction during the detection of each sample in the machine, and the “Ct Value #” sheets record the Ct Value for each sample, which is automatically calculated by the machine, based on the process of reaction. All the corresponding Ct values were copied to the sheet titled the summary file provided as S2 File with this notice. The Reaction holes on the “RT-PCR process Records” and “Ct Value” sheets are corresponding to each other. On the “Ct Value” sheets, the Cq standard deviation values were automatically calculated by the detection machine, each reports a calculation based on the Cq value for an individual well and hence all standard deviations are reported as zero. In column E (“Sample ID”) of the “Ct Value” sheets, samples are identified according to the following label convention: [concentration]-[subgroup]-[sample number]. In other words, a ‘2-1-19’ label in column E (File: Row Data 1) designates that data in that row represent the result for the 2ng/ml concentration, subgroup 1, sample 19. On the Data Analysis worksheet this is the 19th value in the Ct Value column for the 2 ng/ml group indicated as 2-1. The third sheet in each “Row data #” file includes information about the PCR run. (ZIP) [file pntd.0010117.s001.zip › Row Data 1.xlsx]

## Sheet: Ct Value 1
	反应孔 (Reaction Holes)	荧光基团 (Fluorophore)	目标 (Gene aimed to detecting)	内容 (Sample ID)	样品 (Sample)	生物集名称	Cq (Ct Value)	Cq 平均值 (Average of Ct Value)	Cq 标准偏差 (Cq Standard Deviation)	起始模板量 (SQ)	起始模板量的对数值	SQ 平均值	SQ 标准偏差	设定点	反应孔注释
	A01	FAM		8-2-16				0	0				0	55
	A02	FAM		0-1-21			22.5142	22.5142	0
	A03	FAM		4-2-17			38.5496	38.5496	0
	A04	FAM		64-3-9			39.0523	39.0523	0				0	55
	A05	FAM		8-1-17			22.69	22.69	0				0	55
	A06	FAM		16-1-4			23.1063	23.1063	0				0	55
	A07	FAM		4-3-20			38.6459	38.6459	0			0	0	55
	A08	FAM		8-3-2			20.2179	20.2179	0			0	0	55
	A09	FAM		64-2-19			38.6957	38.6957	0			0	0	55
	A10	FAM		8-1-9			23.0988	23.0988	0				0	55
	A11	FAM		0-2-10			21.939	21.939	0
	A12	FAM		2-3-21			39.064	39.064	0
	B01	FAM		2-3-11			22.77	22.77	0
	B02	FAM		2-3-6			21.6599	21.6599	0
	B03	FAM		64-2-9				0	0				0	55
	B04	FAM		0-2-17			37.558	37.558	0				0	55
	B05	FAM		0-3-20			22.7032	22.7032	0				0	55
	B06	FAM		8-3-19			23.7399	23.7399	0				0	55
	B07	FAM		2-1-10			22.0589	22.0589	0			0	0	55
	B08	FAM		32-2-12				0	0			0	0	55
	B09	FAM		64-3-2				0	0			0	0	55
	B10	FAM		2-1-1			19.4257	19.4257	0				0	55
	B11	FAM		8-2-11			23.5401	23.5401	0
	B12	FAM		64-2-11			24.7738	24.7738	0
	C01	FAM		2-2-6			21.9512	21.9512	0
	C02	FAM		2-2-7			21.969	21.969	0
	C03	FAM		c3-5			26.3304	26.3304	0				0	55
	C04	FAM		0-1-20			25.1625	25.1625	0				0	55
	C05	FAM		4-1-7				0	0				0	55
	C06	FAM		c1-6				0	0				0	55
	C07	FAM		0-2-3			20.2285	20.2285	0			0	0	55
	C08	FAM		0-2-4			20.2599	20.2599	0			0	0	55
	C09	FAM		2-1-25				0	0			0	0	55
	C10	FAM		c2-7			31.681	31.681	0			0	0	55
	C11	FAM		32-2-4			24.11	24.11	0
	C12	FAM		2-2-2			20.5101	20.5101	0
	D01	FAM		0-1-19				0	0
	D02	FAM		8-2-12			23.9503	23.9503	0
	D03	FAM		4-3-19				0	0				0	55
	D04	FAM		16-1-13				0	0				0	55
	D05	FAM		0-2-1			19.4423	19.4423	0				0	55
	D06	FAM		c3-15			37.5676	37.5676	0				0	55
	D07	FAM		32-2-1			22.2278	22.2278	0			0	0	55
	D08	FAM		2-3-10				0	0			0	0	55
	D09	FAM		2-1-2			20.4509	20.4509	0			0	0	55
	D10	FAM		8-1-12				0	0				0	55
	D11	FAM		4-3-16			28.2597	28.2597	0
	D12	FAM		2-2-1			19.4731	19.4731	0
	E01	FAM		16-1-2			22.2369	22.2369	0
	E02	FAM		2-3-23				0	0
	E03	FAM		16-1-5				0	0				0	55
	E04	FAM		16-1-11				0	0				0	55
	E05	FAM		32-1-9			29.2151	29.2151	0				0	55
	E06	FAM		0-3-6			20.307	20.307	0				0	55
	E07	FAM		64-2-2				0	0				0	55
	E08	FAM		16-1-10			27.6981	27.6981	0			0	0	55
	E09	FAM		8-1-11				0	0				0	55
	E10	FAM		c2-3			29.3601	29.3601	0			0	0	55
	E11	FAM		0-2-6			20.4515	20.4515	0
	E12	FAM		c2-20				0	0
	F01	FAM		4-3-17			28.2789	28.2789	0
	F02	FAM		2-2-18			22.4138	22.4138	0
	F03	FAM		8-1-10			29.593	29.593	0				0	55
	F04	FAM		16-3-16				0	0				0	55
	F05	FAM		8-2-25				0	0				0	55
	F06	FAM		32-3-12				0	0				0	55
	F07	FAM		4-2-3			19.9981	19.9981	0			0	0	55
	F08	FAM		16-2-12			36.415	36.415	0			0	0	55
	F09	FAM		2-2-8			22.2696	22.2696	0				0	55
	F10	FAM		8-1-4			21.6068	21.6068	0				0	55
	F11	FAM		4-2-20			22.3409	22.3409	0
	F12	FAM		2-2-17				0	0
	G01	FAM		2-2-9			22.2958	22.2958	0
	G02	FAM		64-2-3				0	0
	G03	FAM		2-1-3			20.7076	20.7076	0				0	55
	G04	FAM		4-3-22			22.3514	22.3514	0				0	55
	G05	FAM		16-3-13				0	0				0	55
	G06	FAM		2-2-15			35.458	35.458	0				0	55
	G07	FAM		c1-5			29.8967	29.8967	0				0	55
	G08	FAM		2-2-4			21.1982	21.1982	0			0	0	55
	G09	FAM		64-3-5				0	0			0	0	55
	G10	FAM		8-1-18			29.7891	29.7891	0			0	0	55
	G11	FAM		4-1-14			29.7699	29.7699	0
	G12	FAM		0-2-2			20.1715	20.1715	0
	H01	FAM		0-3-11			21.6596	21.6596	0
	H02	FAM		16-3-19				0	0
	H03	FAM		c3-13				0	0				0	55
	H04	FAM		64-3-16				0	0				0	55
	H05	FAM		8-3-20				0	0				0	55
	H06	FAM		0-2-14				0	0				0	55
	H07	FAM		c2-4			29.8044	29.8044	0			0	0	55
	H08	FAM		4-2-21				0	0			0	0	55
	H09	FAM		8-2-20			34.3866	34.3866	0			0	0	55
	H10	FAM		2-1-19			31.6441	31.6441	0				0	55
	H11	FAM		NC				0	0
	H12	FAM		PC			19.1201	19.1201	0

## Sheet: RT-PCR process Records 1
		Reaction Holes
	循环 (Cycle Number of Reaction)	A1	A2	A3	A4	A5	A6	A7	A8	A9	A10	A11	A12	B1	B2	B3	B4	B5	B6	B7	B8	B9	B10	B11	B12	C1	C2	C3	C4	C5	C6	C7	C8	C9	C10	C11	C12	D1	D2	D3	D4	D5	D6	D7	D8	D9	D10	D11	D12
	1	85.4116	108.828	16.1848	24.8849	214.209	-40.7101	35.8016	223.181	-65.7814	200.43	51.9408	7.6807	-63.3099	-54.3339	141.759	3.20259	-12.0636	-26.6958	56.8593	61.5858	80.8095	166.312	77.0167	-35.2569	141.134	77.3176	-2.56228	-7.30573	54.9932	74.5937	91.5636	104.306	47.3955	119.426	-37.8693	73.2686	40.3826	-28.7591	32.4482	13.8508	31.1741	41.4273	70.9171	27.4973	56.8392	42.429	53.9049	320.401
	2	31.8208	53.4786	-9.10864	14.269	103.692	1.96359	16.6082	65.796	-23.3498	90.7556	30.9649	-23.1193	-5.10049	-9.12849	167.78	17.3074	4.3383	15.9011	33.8459	27.988	33.7234	86.5764	26.6102	-0.757932	64.9109	11.2157	10.5575	13.8799	52.0844	51.9315	42.1257	53.5295	12.7623	50.1085	2.37191	16.8311	25.279	4.94425	58.19	35.1997	25.7878	-9.90347	25.39	18.5709	20.9838	8.41835	17.2875	88.5109
	3	5.64886	24.0419	-22.4824	5.47639	63.7482	8.03264	0.520656	18.8237	-2.92082	43.6891	21.5702	-27.3155	7.69972	10.6952	161.303	21.4465	9.06242	13.8397	16.1595	8.5163	6.98496	60.8169	10.9971	7.1215	32.2628	-4.39751	14.4023	11.3937	54.1111	32.4092	27.169	26.8207	-0.0660231	15.9667	5.81523	4.7402	9.65363	13.3581	56.0947	33.9601	17.765	-10.9147	14.7547	-2.53309	9.17171	-9.05009	10.8166	27.545
	4	-8.95938	9.26688	-13.3585	-0.171141	29.0343	11.3756	-3.05769	8.06747	-0.646606	15.6147	5.37908	-21.9823	10.8788	14.9593	33.084	30.9568	12.2156	10.0863	9.60324	4.73631	0.43675	35.1565	4.03715	13.1678	16.7662	-2.89642	15.4304	13.7718	25.303	21.3189	9.4913	4.59612	-2.54711	7.75707	6.50893	10.8098	-6.1536	13.0463	28.4789	17.7321	17.9597	-20.6193	13.8671	-9.67324	6.90879	-13.2106	2.43525	3.09917
	5	-11.0384	1.26779	-9.55588	-7.22357	13.1638	3.8294	-5.47203	0.0658896	1.66222	11.4232	11.4583	-16.5842	10.2277	8.57969	36.1124	21.4494	17.9781	7.11531	8.50086	-1.90329	-5.04456	8.67067	6.35033	12.953	8.88933	-5.90048	7.13507	10.4886	0.162218	11.8059	4.68569	-2.1636	-2.42035	1.89268	7.7561	10.4663	-13.105	4.83525	-13.0229	18.1781	13.3034	-7.34254	2.51075	-8.60162	11.0081	-14.8631	2.28002	2.03887
	6	-7.88554	3.08336	3.07903	-7.99488	6.36166	4.11245	-6.89355	1.27847	2.96213	-1.04068	-1.0677	-15.338	6.59936	3.52713	42.9012	8.31596	15.8913	7.69907	6.82246	-3.83869	-5.41019	1.40298	1.49668	7.98197	0.872206	2.1701	8.67213	4.12788	-12.6247	-11.3414	3.09575	-6.7679	-3.36029	-0.6199	4.94803	6.69468	16.2628	7.50538	-3.00169	7.11283	6.70733	-7.81165	0.554168	-0.542265	2.49591	-9.90983	-2.33095	2.09115
	7	-2.72833	-3.43985	4.61288	-3.63054	-5.81328	2.44977	-7.5569	3.88246	3.75787	-9.51053	-1.25369	3.67447	6.22649	2.5303	43.3231	8.54976	19.5908	4.82922	3.33629	-3.15513	-0.992994	-12.727	3.22515	9.24302	0.53642	3.24516	3.67034	0.914694	-15.5518	-10.4339	-3.88822	-11.2418	-0.444301	-2.54712	0.462551	3.63119	-11.3505	6.7168	-10.7935	4.34771	1.01786	1.04204	-1.2627	-26.561	1.87285	-11.9733	0.257302	-2.29721
	8	-1.45855	-4.7516	7.94148	-8.75438	-8.40092	2.8599	2.34759	1.60743	7.80552	-11.9757	6.4511	-0.566695	0.0974624	-2.19996	21.9508	13.795	-17.9774	-1.22652	-3.24542	-3.43829	-0.740261	-20.875	0.192557	5.29052	-3.45659	20.3375	1.01083	0.27422	-17.1276	-9.94395	-7.61272	-11.9475	0.533656	-8.259	5.65205	8.32917	-9.41952	3.42346	12.0153	13.7336	-5.92124	6.24914	0.580369	0.628107	1.51153	3.08687	4.47764	-8.89416
	9	0.488112	-2.63415	13.2157	0.292347	-21.0641	-6.35328	2.52539	1.79181	5.14412	-20.7683	-13.6144	2.0755	-4.99081	-3.56228	10.1787	2.09915	-13.7237	-2.08649	-2.05203	-7.33396	-1.21254	-27.992	-1.77366	-2.12994	-6.96006	21.3793	1.93921	2.91164	-15.9185	-16.4691	-11.7416	-6.35928	-2.97986	-3.55325	-2.19685	6.09061	5.42028	-2.79348	-15.4232	8.99334	-14.7068	9.06525	-8.49425	-9.77931	3.08922	-5.22134	4.28851	-1.09215
	10	2.73618	-4.23239	8.17036	-3.74411	-27.5151	-6.94563	-1.18779	1.89422	3.9929	-24.5111	-7.35777	23.9422	-6.88775	-6.30751	2.82954	-12.9771	17.9936	-4.67759	-10.7102	-2.21538	0.265034	-33.5131	-5.07078	-9.62165	-12.3203	17.3921	-0.368974	-6.21289	-10.4318	-8.68328	-19.1053	-5.96551	-0.897383	-3.97325	0.92569	-5.44565	-7.7129	-10.0117	-7.3259	16.2763	-14.8989	6.97719	-7.79379	-20.6269	2.28288	-3.19011	-2.26358	-6.123
	11	2.78585	-3.17506	4.67408	-1.91187	-32.7663	-4.18097	6.24123	0.502914	-0.286674	-21.7988	-11.7084	24.6593	-10.2971	-18.7715	-16.317	-32.5252	-9.76938	-8.52457	-10.4527	0.767754	-1.42338	-36.9955	-2.47378	-5.21167	-8.14719	18.7817	-7.38215	-4.54381	-1.43686	-15.6468	-15.6558	-5.23942	0.829491	-1.43513	-5.38268	-4.1541	6.60939	-8.11459	-25.5261	1.8489	-13.4974	4.9919	-8.45244	-18.1485	-0.862442	4.27942	3.66427	-5.97999
	12	1.49804	-8.8518	8.95279	-3.82432	-30.1954	-12.7378	3.3715	2.14478	1.65568	-17.013	-2.6181	10.7119	-3.38615	-8.7368	-12.9359	-19.788	-9.40232	-11.0769	-14.983	-1.1579	1.26612	-37.2933	-0.996628	-14.0465	-8.52525	7.90867	-14.028	-7.64949	-9.94118	-0.802197	-13.3321	-9.19684	0.599127	1.40053	-7.02123	-6.02188	-8.45738	-13.4928	-10.3929	3.93981	-18.0406	15.4573	-11.9609	-4.1148	2.26472	1.43536	2.49737	-2.18201
	13	3.20842	-9.10734	7.92091	-5.29935	-31.4371	-11.9625	9.00493	1.82344	2.89033	-17.4053	-17.2967	14.7921	-12.9087	-17.0786	-20.6134	-19.8323	-11.0401	-13.7601	-13.9787	2.04255	-1.69593	-39.6267	-4.5014	-11.4443	-9.13904	-0.2001	-11.7824	-16.2382	-9.33434	-11.8875	-10.0606	10.6593	4.86641	-0.659818	-9.24792	-8.66805	6.85418	-14.6905	-1.23478	-18.0419	-20.5138	6.23233	-12.503	-1.11889	8.59841	5.8691	6.02691	-1.23169
	14	4.76875	-7.70503	7.73547	-8.04502	-26.7759	-10.6163	6.35605	11.7002	1.06608	-21.1665	-18.9913	23.8955	-16.7742	-10.1138	-19.2961	-37.3799	-11.581	-15.1644	-10.2378	0.324584	2.17045	-29.2141	-2.82881	-16.2604	-15.6088	-5.22964	-13.5723	-18.74	-11.2164	1.8993	2.65197	5.8407	4.21116	-2.44781	-12.8576	-10.1867	-8.70057	-16.362	-19.0653	-16.879	-21.846	16.0706	-8.04976	8.23212	-3.75928	8.56198	-3.30327	-0.627273
	15	3.81343	-8.98745	4.18726	-2.39376	-27.3618	-10.2155	3.71447	15.2703	-0.468975	-8.66058	-4.91441	17.6075	-15.7209	-10.2015	-31.3943	7.7104	6.25868	-19.1218	-14.307	-1.22247	7.73456	-8.69349	-0.849989	-15.6433	-3.42956	-6.54694	-14.6263	-16.1713	-9.82173	-0.578591	7.14692	15.4517	0.48661	3.58666	-12.9065	-5.67509	9.06011	-13.3657	-22.9417	-14.555	-12.0667	12.4132	-6.15775	4.30523	0.895033	14.3963	3.96761	1.86619
	16	4.92394	-4.74185	11.5401	-4.70885	-13.4169	-4.21243	6.53587	24.6991	0.74285	0.993924	-19.8227	40.6396	-6.67306	14.8165	-48.8555	-0.688108	-19.1539	-15.5415	-1.72136	4.24423	4.68882	31.5327	-0.573552	-14.5804	2.04748	-1.6247	-15.1356	-12.5833	1.87367	4.73979	43.6996	33.9104	2.79276	1.1483	-10.294	10.3289	-8.67085	-15.113	-10.9746	-13.7995	-6.44244	3.66929	9.30752	0.158366	21.657	6.35159	-1.02679	31.8935
	17	6.60466	-6.48463	14.0466	-2.29696	-13.4987	5.68972	9.06266	47.5688	-4.26278	22.6805	9.12603	25.1119	12.8602	44.4718	-49.8517	-6.07698	-8.82297	-5.66607	10.3685	7.8215	5.96028	111.327	-0.571237	-17.3745	-4.03501	7.49783	-18.6278	-13.2159	-22.2822	-12.6381	106.299	53.4297	0.275288	0.969952	-5.75919	37.1634	24.7456	-3.16366	11.4661	-22.2469	10.6017	5.23158	38.1658	-5.04699	46.3889	7.43035	-1.62687	84.4994
	18	5.56885	9.75709	9.62633	7.99575	1.22194	39.5854	6.77373	86.8232	-4.31865	56.1028	57.8545	14.2348	46.7441	125.058	-68.6704	-13.5407	16.6578	12.6313	48.1517	-1.2249	0.137927	267.063	5.15965	-5.2357	-1.0227	31.5031	-14.832	-0.252104	2.1586	-6.76267	218.994	85.4047	0.547928	-3.44642	7.4368	88.5462	-13.6213	16.0242	3.66864	-32.3046	65.994	2.88389	83.6518	21.4139	103.889	8.76403	2.7727	151.829
	19	1.28181	40.3951	5.46278	6.36	30.5383	100.554	1.06661	168.349	-2.91036	111.759	137.863	22.7917	107.978	276.043	-71.3483	-17.0754	54.2005	56.6448	115.683	1.56052	2.14617	528.377	19.8432	19.2717	5.97633	70.9853	-16.1672	12.816	-15.9095	-3.3566	440.168	140.858	0.969918	-0.634824	41.0478	190.191	-25.5101	51.7584	6.91019	-18.1238	156.041	23.5324	172.474	-4.03717	208	10.7304	3.87079	295.428
	20	1.9617	90.8074	11.0365	15.7863	98.4576	209.495	4.374	333.968	-2.95821	213.383	292.239	14.1287	235.074	556.858	-58.707	-14.0043	67.3184	143.217	251.54	-1.03223	-0.591968	922.231	48.961	58.2814	19.0267	157.026	-3.97285	53.9105	-8.85602	-11.4468	813.696	228.815	4.07834	-3.01636	90.7637	391.471	-11.0066	132.021	-16.7455	-25.4957	352.874	2.89617	344.28	-8.65272	406.039	11.9783	-4.5651	565.666
	21	4.3639	197.426	1.29036	11.4325	209.936	432.122	5.52058	628.435	-1.29542	368.072	571.983	15.5003	476.068	1091.08	-62.6569	2.84536	167.178	310.714	511.69	1.23511	0.425385	1478.23	108.44	148.688	33.54	324.327	28.1197	117.69	-12.4705	-14.7623	1097.71	343.514	6.08092	-0.778023	203.676	735.829	2.92198	289.823	-8.76704	-27.5136	720.433	17.3577	630.062	2.01367	744.689	13.6896	1.69393	977.861
	22	5.45982	366.935	5.80831	12.2112	410.615	845.156	4.89248	1134.93	-0.56245	604.585	1073.88	3.69202	925.304	1990.8	-69.9278	-21.8195	332.178	615.173	1002.1	2.42289	-1.3678	2117.67	209.699	323.057	72.3296	602.018	59.7296	250.036	-10.5332	2.7064	1387.47	492.749	1.96066	-2.04734	415.115	1228.16	-27.3868	584.725	-15.3744	-38.0219	1505.15	0.205596	1107.87	14.4528	1217.52	8.13714	4.17032	1607.11
	23	6.40492	683.078	4.18146	4.28488	763.707	1567.57	-2.20806	1988.66	-1.70263	931.469	1847.06	10.1088	1696.23	3345.97	-62.4343	-16.9639	642.362	1168.86	1816.82	4.67886	-1.58534	2765.08	407.865	649.353	135.796	1032.07	159.511	502.473	-19.7264	-1.30127	1669.79	664.014	3.00273	-1.63563	823.264	1949.88	-11.6642	1138.6	-19.889	-41.6125	2483.7	8.92768	1818.42	8.81374	1820.86	12.2818	12.4867	2296.18
	24	11.1158	1154.79	0.340822	9.30666	1232.52	2685.81	4.44636	2967.81	-5.26488	1340.86	2995	5.75627	2824.2	3379.51	-54.0456	-11.3462	1073.93	2078.72	3114.52	4.76716	-1.38493	3412.41	722.626	1235.22	261.396	1612.81	336.19	969.96	-16.0658	-6.22724	1940.88	840.546	0.408931	-1.81753	1521.67	2720.02	-19.1873	2040.84	-21.4812	-31.4141	3651.68	-12.0598	2735.7	-11.3236	2442.39	8.1585	31.3146	3040.49
	25	0.423308	1794.41	-3.50963	-2.67343	1875.64	4071.88	1.04571	4066.9	-5.5404	1814.27	4212.35	0.90087	4097.15	3407.47	-42.1263	-1.83257	1750.49	3406.21	4474.63	2.03555	5.02076	4040.96	1177.43	2149.3	440.555	2214.99	657.36	1789.43	-9.81327	-5.66063	2197.51	1014.12	2.68201	2.9347	2568.68	3517.19	-17.373	3294.73	-14.4004	-20.504	4833.89	-4.6689	3709.72	-8.48902	3075.63	11.6188	72.1405	3784.73
	26	7.89356	2451.05	-0.162944	-1.47495	2546.13	5302.23	2.29318	5158.09	-2.89261	2332.97	5485.6	11.9242	5201.35	3428.01	-38.5834	5.9514	2473.79	4744.48	5783.93	5.66844	3.61388	4642.35	1741.95	3432.36	706.447	2835.29	1235.16	2984.05	9.2253	-10.1298	2439.75	1184.28	6.0134	18.2755	3952.56	4306.07	-14.4026	4680.1	-16.4797	-25.8532	5856.39	-5.08579	4629.72	7.25547	3693.31	6.7735	145.815	4488.35
	27	1.96716	3113.03	-4.17634	-7.88907	2667.1	6283.14	-3.49474	5185.08	-5.69169	2864.25	5583.19	-0.423237	6040.1	3447.55	-35.7092	-30.3676	2588.97	5841.65	6818.53	0.0354367	4.53957	4785.31	2321.3	4730.01	775.974	3443.44	2157.33	4353.39	-20.6903	-7.36484	2505.28	1349.58	3.21072	26.665	5180.27	4451.6	-12.1066	4728.37	-34.661	-30.4847	6608.81	-6.84196	5453.5	6.50973	3835.63	9.27924	283.773	4596.18
	28	0.86542	3743.01	-3.51777	0.16998	2781.3	6943.13	-0.851037	5206.39	0.281494	3398.36	5675.44	-0.44035	6601.07	3462.11	-31.9976	-16.0717	2694.3	6603.7	7505.59	-2.71549	-0.0805927	4916.93	2905.39	5824.78	838.91	4028.25	3485.55	5552.21	-15.7916	-6.54661	2567.25	1513.61	5.40452	50.1405	6166.68	4584.82	6.32401	4765.37	-20.8381	-24.4663	7071.19	-6.18863	6143.84	-6.23282	3967.35	4.13851	522.534	4694.53
	29	5.29134	4334.26	-5.37734	-10.126	2887.14	7369.69	-2.94841	5222.86	3.43116	3905.23	5751.6	-19.8978	6980.76	3474.17	-20.8997	-9.69494	2792.26	7070.07	7898.55	1.74863	2.4805	5039.98	3473.52	6612.61	893.978	4583.78	4807.8	6428.08	-9.02291	5.26495	2642.38	1669.63	-0.644674	105.587	6831.28	4707.11	-16.1503	4797.1	-25.2623	-15.136	7310.7	-1.72697	6695.95	2.94755	4089.45	5.46874	898.024	4781.23
	30	-4.03881	4878.64	-6.28536	-9.5815	2985.76	7659.44	-4.40754	5237.76	5.0765	4375.26	5814.38	-17.4451	7252.01	3483.42	-22.1582	8.15552	2873.63	7371.96	8110.22	9.19631	2.61966	5151.3	4018.16	7125.16	941.227	5108.53	5863.59	6996.39	-16.4598	1.29231	2739.83	1821.09	4.60331	199.533	7243.88	4819.75	7.11838	4821.18	-26.3021	-19.521	7425.32	-6.36065	7131.72	-3.51654	4203.14	-1.76646	1423.61	4860
	31	-2.99006	5386.67	-3.46935	-17.5007	3231.39	7867.23	-5.30692	5661.51	20.8838	4804.7	6180.4	-21.9895	7444.37	3751.37	-11.8335	8.2139	3100.79	7576.21	8218.25	4.80671	2.85069	5552.49	4530.87	7457.12	1005.42	5599.2	6535.96	7342.35	-16.8771	-15.2238	3155.45	1965.61	9.36484	354.272	7516.47	5158.01	14.9001	5224.46	-23.9643	-18.3286	7483.34	-10.8849	7469.98	-9.3149	4543.95	-4.44826	2038.84	5259.47
	32	-0.135544	5863.15	5.47268	-0.378302	3477.02	8030.07	1.45077	6085.25	39.0689	5197.04	6546.42	3.07497	7590.75	4019.32	3.24478	16.3647	3327.94	7738.16	8278.03	4.29204	0.0421067	5953.69	5008.79	7703.21	1069.61	6053.06	6953.3	7603.89	1.68079	-11.2157	3571.06	2104.45	6.6473	575.362	7714.98	5496.27	-16.7208	5627.73	-11.424	-11.1016	7518.58	-0.154493	7745.45	-3.89356	4884.77	-2.81631	2648.28	5658.93
	33	-0.170761	6314.68	9.27939	-1.61673	3722.66	8155.13	2.74958	6509	75.6836	5551.24	6912.44	-9.72253	7699.9	4287.26	7.61219	70.0165	3555.09	7862.96	8309.91	0.639714	3.60934	6354.88	5448.05	7892.74	1133.8	6469.42	7215.74	7800.66	14.2289	-9.04148	3986.68	2234.63	-1.0268	860.857	7881.34	5834.53	-5.01353	6031.01	-9.17515	-9.49001	7547.59	24.1443	7963.71	11.2039	5225.59	-5.64814	3234.21	6058.39
	34	-2.97887	6737.16	39.2295	14.1566	3968.29	8259.13	8.55306	6710.58	139.33	5868.34	7203.45	-5.84221	7794.95	4555.21	12.5773	112.38	3782.25	7964.61	8332.15	-1.18876	2.56628	6699.98	5860.93	8044.07	1197.99	6854.59	7433.7	7961.88	-3.75592	15.0943	4402.29	2355.74	4.2162	1192.49	8017.76	6172.79	4.50278	6434.28	-2.43256	-4.64752	7570.48	60.3248	8149.2	1.80698	5566.4	-3.37422	3785.82	6457.86
	35	1.74275	7127.71	67.7948	55.9942	4213.92	8335.84	27.595	6912.17	243.149	6145.08	7494.46	19.0497	7864.13	4823.16	23.2282	237.183	4009.4	8054.09	8343.4	-3.6022	-1.22117	7045.09	6244.24	8163.94	1262.19	7207.76	7615.3	8092.45	-4.3072	-1.0423	4817.91	2476.56	0.15008	1531.8	8132.06	6511.05	7.11782	6837.55	-2.16129	7.77702	7590.64	128.287	8298.6	-0.472861	5907.22	-0.730059	4297.54	6857.32
	36	-1.5358	7495.44	138.116	112.834	4459.56	8403.43	48.1319	7113.75	420.164	6390.68	7785.47	84.6709	7930.22	5091.11	30.2138	410.113	4236.55	8119.57	8352.31	2.32276	0.442708	7390.19	6603.96	8266.94	1326.38	7533.94	7761.34	8191.95	0.352847	-6.07984	5233.52	2587.42	-1.78206	1879.76	8226.92	6849.31	0.337646	7240.83	8.87136	6.97992	7606.36	234.701	8429.95	7.95924	6248.03	-2.67261	4780.45	7256.79
	37	-8.49638	7834.2	270.988	213.56	4705.19	8459.25	108.744	7315.34	748.618	6603.6	8076.48	156.107	7981.89	5359.05	36.3482	678.68	4463.71	8175.14	8358.17	-2.39207	0.217693	7735.29	6939.81	8353.75	1390.57	7837.76	7877.09	8271.26	1.12074	3.31491	5649.14	2696.32	-2.66653	2221.87	8308.27	7187.57	4.87848	7644.1	11.9275	9.482	7620.4	435.65	8538	-3.16801	6588.85	-7.62492	5238.34	7656.25
	38	-2.00141	8149.9	482.984	334.269	4950.82	8504.66	192.07	7516.92	1276.39	6790.2	8367.49	308.672	8027.36	5627	39.8131	1090.01	4690.86	8218.75	8364.18	1.01678	4.5292	8080.39	7259.56	8417.73	1454.76	8127.84	7966.48	8333.57	2.00229	3.74166	6064.75	2793.32	-4.61732	2551.39	8373.09	7525.83	-3.79929	8047.38	13.0061	14.8215	7631.18	705.395	8636.61	-10.7957	6929.67	-4.27079	5673.61	8055.71
	39	3.45803	8440.34	797.147	496.552	5196.45	8540.95	302.023	7718.5	2089.53	6942.31	8658.5	506.289	8065	5894.95	47.4882	1573.05	4918.01	8256.57	8368.64	-1.33977	-5.98722	8425.49	7566.56	8469.81	1518.95	8396.91	8041.78	8386.01	3.12873	2.57315	6480.37	2886.91	-2.71593	2865.26	8427.28	7864.09	-10.3277	8450.65	13.5177	27.4323	7642.72	1029.99	8719.57	-21.4824	7270.48	-9.21845	6085.56	8455.18
	40	-1.08973	8707.66	1244.76	674.686	5442.09	8567.05	450.359	7920.09	3276.39	7073.26	8949.51	793.259	8094.48	6162.89	56.5363	2072.29	5145.16	8286.55	8372.41	-6.75484	-4.97936	8770.59	7857.17	8513.74	1583.15	8648.19	8101.59	8427.03	5.80992	5.02362	6895.98	2971.8	-7.18427	3161.21	8470.64	8202.35	1.38154	8853.92	20.3996	32.6174	7657.76	1410.81	8792.38	-18.913	7611.3	-5.5819	6470.51	8854.64
[truncated: 48 more columns]

## Sheet: 运行信息
文件名 (File name)	20180305.pcrd
由用户创建 (Information about the user)	admin
注释 (Notes)
ID
运行已启动 (Start time/date)	2018/3/5 08:08:18 UTC +08:00
运行已结束 (End time/date)	2018/3/5 10:00:11 UTC +08:00
样品体积 (Sample volume)	25
盖温度 (Lid temperature)	105
扩增程序文件名 (Name of PCR procedure)	DFV2.prcl
反应板设置文件名 (Name of PCR template)	20180305.pltd
基座序列号 (Series of susceptor)	CT006544
光学头序列号 (Series of optical pickup)	785BR9041
CFX Manager 版本 (CFX Manager version)	2.1.1022.0523.
