# Supplementary material for: Expression of Concern: Antivirus effectiveness of ivermectin on dengue virus type 2 in Aedes albopictus
Source: PLoS Negl Trop Dis. 2022 Jan 11;16(1):e0010117. doi: 10.1371/journal.pntd.0010117 (PMC8751987; doi:10.1371/journal.pntd.0010117)
Supplement: S1 File — Primary data obtained from the PCR machine (BIO-RAD CFX96) are on the sheets titled, “RT-PCR process Records #” and “Ct Value #”. The “RT-PCR process Records #” sheets record the process of reaction during the detection of each sample in the machine, and the “Ct Value #” sheets record the Ct Value for each sample, which is automatically calculated by the machine, based on the process of reaction. All the corresponding Ct values were copied to the sheet titled the summary file provided as S2 File with this notice. The Reaction holes on the “RT-PCR process Records” and “Ct Value” sheets are corresponding to each other. On the “Ct Value” sheets, the Cq standard deviation values were automatically calculated by the detection machine, each reports a calculation based on the Cq value for an individual well and hence all standard deviations are reported as zero. In column E (“Sample ID”) of the “Ct Value” sheets, samples are identified according to the following label convention: [concentration]-[subgroup]-[sample number]. In other words, a ‘2-1-19’ label in column E (File: Row Data 1) designates that data in that row represent the result for the 2ng/ml concentration, subgroup 1, sample 19. On the Data Analysis worksheet this is the 19th value in the Ct Value column for the 2 ng/ml group indicated as 2-1. The third sheet in each “Row data #” file includes information about the PCR run. (ZIP) [file pntd.0010117.s001.zip › Row data 2.xlsx]

## Sheet: Ct Value 2
	反应孔 (Reaction Holes)	荧光基团 (Fluorophore)	目标 (Gene aimed to detecting)	内容 (Sample ID)	样品 (Sample)	生物集名称	Cq (Ct Value)	Cq 平均值 (Average of Ct Value)	Cq 标准偏差 (Cq Standard Deviation)	起始模板量 (SQ)	起始模板量的对数值	SQ 平均值	SQ 标准偏差	设定点	反应孔注释
	A01	FAM		2-3-1			19.3157	19.3157	0				0	55
	A02	FAM		16-3-3			23.0903	23.0903	0				0	55
	A03	FAM		64-2-17			37.4992	37.4992	0				0	55
	A04	FAM		32-1-3			22.6709	22.6709	0				0	55
	A05	FAM		32-2-6			25.0325	25.0325	0				0	55
	A06	FAM		64-1-10				0	0				0	55
	A07	FAM		32-1-16			22.7626	22.7626	0				0	55
	A08	FAM		8-3-21			23.1906	23.1906	0				0	55
	A09	FAM		0-1-1			19.3673	19.3673	0				0	55
	A10	FAM		c1-3			25.06	25.06	0			0	0	55
	A11	FAM		2-3-12			23.0584	23.0584	0				0	55
	A12	FAM		4-3-7			23.3944	23.3944	0			0	0	55
	B01	FAM		2-2-12			22.678	22.678	0				0	55
	B02	FAM		32-1-14				0	0				0	55
	B03	FAM		0-3-2			20.1169	20.1169	0				0	55
	B04	FAM		0-3-3			20.1257	20.1257	0			0	0	55
	B05	FAM		4-2-15			37.5233	37.5233	0				0	55
	B06	FAM		32-3-10				0	0				0	55
	B07	FAM		0-2-11			22.5176	22.5176	0				0	55
	B08	FAM		32-2-10				0	0				0	55
	B09	FAM		0-3-23				0	0				0	55
	B10	FAM		4-1-12				0	0			0	0	55
	B11	FAM		4-1-16				0	0			0	0	55
	B12	FAM		32-1-17				0	0			0	0	55
	C01	FAM		4-3-13			25.1501	25.1501	0				0	55
	C02	FAM		64-3-20				0	0			0	0	55
	C03	FAM		64-1-18				0	0				0	55
	C04	FAM		c3-9			31.5436	31.5436	0				0	55
	C05	FAM		16-2-13				0	0				0	55
	C06	FAM		0-3-8			20.4892	20.4892	0				0	55
	C07	FAM		32-1-10				0	0				0	55
	C08	FAM		4-2-9			23.518	23.518	0				0	55
	C09	FAM		32-3-1			25.3406	25.3406	0			0	0	55
	C10	FAM		32-2-20			25.7106	25.7106	0				0	55
	C11	FAM		c2-12				0	0			0	0	55
	C12	FAM		0-2-7			20.497	20.497	0			0	0	55
	D01	FAM		16-3-12				0	0			0	0	55
	D02	FAM		64-1-13			37.5545	37.5545	0			0	0	55
	D03	FAM		c1-1			23.8999	23.8999	0			0	0	55
	D04	FAM		64-2-18				0	0				0	55
	D05	FAM		0-1-3			19.9662	19.9662	0				0	55
	D06	FAM		64-2-16				0	0				0	55
	D07	FAM		8-1-20			22.2656	22.2656	0				0	55
	D08	FAM		32-3-14				0	0				0	55
	D09	FAM		4-1-20			22.2243	22.2243	0				0	55
	D10	FAM		32-1-23			22.3411	22.3411	0				0	55
	D11	FAM		16-3-4			25.777	25.777	0			0	0	55
	D12	FAM		16-2-18			22.2896	22.2896	0			0	0	55
	E01	FAM		4-2-11			25.3595	25.3595	0			0	0	55
	E02	FAM		16-2-2			21.6658	21.6658	0			0	0	55
	E03	FAM		16-2-3			21.6959	21.6959	0			0	0	55
	E04	FAM		16-2-14				0	0				0	55
	E05	FAM		64-2-1			24.0254	24.0254	0				0	55
	E06	FAM		8-3-7			22.0075	22.0075	0				0	55
	E07	FAM		8-3-16			38.9474	38.9474	0				0	55
	E08	FAM		32-3-21				0	0				0	55
	E09	FAM		8-3-18			22.255	22.255	0			0	0	55
	E10	FAM		32-2-13			39.0259	39.0259	0			0	0	55
	E11	FAM		4-1-3			20.9058	20.9058	0			0	0	55
	E12	FAM		2-1-4			20.9165	20.9165	0				0	55
	F01	FAM		64-1-9			39.0313	39.0313	0				0	55
	F02	FAM		4-3-4			22.2268	22.2268	0				0	55
	F03	FAM		32-3-4				0	0				0	55
	F04	FAM		16-3-11			35.889	35.889	0				0	55
	F05	FAM		16-2-10			27.5995	27.5995	0				0	55
	F06	FAM		64-2-8			38.8193	38.8193	0				0	55
	F07	FAM		c3-16				0	0				0	55
	F08	FAM		64-1-20				0	0				0	55
	F09	FAM		16-3-6			25.9691	25.9691	0				0	55
	F10	FAM		c2-17				0	0				0	55
	F11	FAM		64-2-13				0	0			0	0	55
	F12	FAM		32-2-8			26.1641	26.1641	0			0	0	55
	G01	FAM		64-1-6				0	0				0	55
	G02	FAM		8-2-5			21.1085	21.1085	0				0	55
	G03	FAM		16-3-17				0	0			0	0	55
	G04	FAM		64-3-8				0	0			0	0	55
	G05	FAM		8-2-6			21.3819	21.3819	0				0	55
	G06	FAM		8-3-12				0	0				0	55
	G07	FAM		64-3-17			25.9889	25.9889	0				0	55
	G08	FAM		0-1-13				0	0				0	55
	G09	FAM		c3-20			25.9735	25.9735	0				0	55
	G10	FAM		c2-15			38.7535	38.7535	0			0	0	55
	G11	FAM		16-3-9			26.1806	26.1806	0				0	55
	G12	FAM		4-2-18			38.6982	38.6982	0				0	55
	H01	FAM		c1-15			33.7752	33.7752	0				0	55
	H02	FAM		8-1-15			29.6965	29.6965	0				0	55
	H03	FAM		2-1-7			21.4559	21.4559	0				0	55
	H04	FAM		8-2-24			29.7293	29.7293	0				0	55
	H05	FAM		2-3-5			21.6548	21.6548	0				0	55
	H06	FAM		64-3-4			27.0784	27.0784	0				0	55
	H07	FAM		0-3-22			38.6639	38.6639	0				0	55
	H08	FAM		0-1-16			33.7112	33.7112	0				0	55
	H09	FAM		4-2-12			28.168	28.168	0			0	0	55
	H10	FAM		c2-13			33.7324	33.7324	0				0	55
	H11	FAM		NC				0	0				0	55
	H12	FAM		PC			19.1169	19.1169	0			0	0	55

## Sheet: RT-PCR process Records
		Reaction Holes
	循环 (Cycle Number of Reaction)	A1	A2	A3	A4	A5	A6	A7	A8	A9	A10	A11	A12	B1	B2	B3	B4	B5	B6	B7	B8	B9	B10	B11	B12	C1	C2	C3	C4	C5	C6	C7	C8	C9	C10	C11	C12	D1	D2	D3	D4	D5	D6	D7	D8	D9	D10	D11	D12
	1	11.3944	-42.1112	29.0898	48.6221	-199.527	239.362	120.71	80.0594	77.9831	54.0725	-23.0305	-199.15	-25.814	125.274	75.4179	6.85983	50.933	190.763	78.8603	-9.82798	86.4835	106.352	-10.5055	50.6554	106.074	82.2789	68.0025	10.8156	58.2103	91.9632	149.392	-22.5506	26.6234	42.6984	3.99292	70.9383	-76.0888	-56.3002	58.9195	-78.2189	94.7381	-94.7995	69.8058	27.3297	19.6393	4.44117	147.818	50.03
	2	12.3805	-4.49017	21.1538	5.82247	-92.4206	21.9331	77.106	91.6995	27.0113	28.8622	0.913288	-62.8596	8.71157	19.9536	41.4611	8.33358	8.07389	74.488	38.1591	18.1807	36.4177	61.7438	-8.41013	44.7105	23.1344	36.9586	30.1201	7.34902	29.5078	38.5038	92.2243	8.32781	19.7086	2.26149	9.3741	39.3998	-37.4261	-19.7757	32.4455	-46.2893	26.0603	-30.4825	29.2683	41.1606	9.59181	2.3475	83.5563	18.5707
	3	9.34089	6.29979	14.298	-5.94724	-25.7128	-6.33886	53.6963	81.9523	16.4002	10.9066	10.7494	-12.8089	15.3341	-11.6078	25.0593	8.21243	-15.4562	18.8253	10.2756	6.12628	17.8955	37.796	2.77989	55.9247	6.78757	6.28947	0.339078	3.35085	5.58368	14.7303	52.1263	9.14851	15.1322	-2.39034	-4.95778	10.8424	-21.4965	-7.24249	20.8371	-21.4121	10.5083	10.1575	7.23656	35.3741	9.67525	5.84422	39.0055	8.46166
	4	9.56499	14.7761	10.7336	2.45443	15.991	-13.4947	31.1274	51.7352	9.83374	8.67751	9.40866	-2.86146	14.775	-11.7773	12.474	10.037	-8.83664	-0.665639	5.10396	7.63422	11.0146	22.5423	18.492	20.6787	-2.34866	-0.978487	-8.13721	1.74428	-1.4014	15.2326	33.9395	16.6826	7.78113	2.12358	-10.766	10.6366	-7.12114	-0.265524	9.84413	-14.0987	9.66946	23.2549	7.47824	26.8488	6.03089	-4.62974	12.6004	-8.12423
	5	7.78965	6.89836	2.50299	7.63008	27.7233	-5.22079	11.4802	2.596	-0.0729	1.65606	10.4695	8.29064	8.41806	-5.13576	12.6454	5.92063	1.67046	-0.417241	12.5022	8.88998	2.66992	22.4216	-3.24845	35.5602	0.130535	-0.900124	-11.404	-5.12748	-5.63891	3.54097	21.124	14.9035	5.94524	0.420894	-14.1712	7.13006	-5.56811	7.35724	4.90011	-7.07467	11.1924	27.2057	6.22072	23.0937	6.30512	2.43517	0.810191	4.50612
	6	5.49532	2.47461	-0.937596	13.0525	19.7629	-1.77009	-2.73316	33.1859	0.783054	-2.58483	2.39023	8.49948	8.81807	1.3931	2.18018	3.0107	-1.30035	-0.927044	4.10723	4.94456	6.82911	15.8849	11.9449	-5.19751	1.35102	-0.763699	-2.63691	-2.37893	-7.14427	5.00719	7.36226	5.83325	5.5853	3.061	-10.0521	5.69173	-1.55889	5.18449	2.64255	-1.45143	7.77373	26.9703	4.89099	2.57782	1.38145	0.519592	1.50865	-1.87337
	7	5.36931	2.76124	0.789227	10.0901	9.99118	-0.61811	-6.74648	12.1073	0.577261	0.108329	0.171006	13.4935	0.527819	6.70452	3.98741	6.46502	6.29787	-3.39517	4.56312	3.68616	-3.08607	13.1237	14.6121	-8.28272	9.12716	-0.772795	-1.6193	-3.73748	-4.98818	-4.00878	1.50826	3.1534	-2.96436	8.67229	2.6553	1.18987	-3.46613	6.80537	-1.56096	-1.50807	9.03688	27.9227	6.90007	-7.97147	5.42824	2.26467	-4.51775	1.95551
	8	-1.26833	1.53068	-8.94784	9.97581	5.78857	-2.10502	-9.43293	-16.748	-2.43024	2.83168	-1.35841	16.4435	-2.33569	-1.35831	-2.76616	-0.306093	4.27274	-1.76104	6.526	5.99123	-5.31803	6.02117	14.4758	7.59477	5.76827	1.1142	0.503622	9.13919	0.790276	1.59616	-10.4263	2.20515	1.77779	13.4273	7.92239	3.42002	0.538843	-2.5475	-3.77166	2.42894	5.78852	27.3647	0.311389	9.76589	7.60762	2.52835	-11.7237	5.66554
	9	-1.60277	-0.289868	-3.01664	8.67101	-1.05277	3.99582	-21.5441	-32.4179	1.88273	2.22003	-2.37049	15.477	-6.28601	3.26134	-2.83984	0.976714	-1.01007	3.35919	5.27342	-3.41489	-1.46592	-3.31461	1.79844	-19.8337	8.50635	4.4099	-0.397206	1.89449	10.0399	-6.75256	-9.51699	-2.92791	1.28455	11.2209	1.47292	0.531866	4.12614	4.13262	1.05347	-0.963182	7.28587	21.667	-0.941936	2.94792	12.9791	3.96031	-4.16002	9.57774
	10	-2.37727	-10.7256	-2.51421	6.76499	-6.57717	4.9123	-21.6078	-42.3026	0.978286	3.80972	-1.72192	6.01895	-5.97124	2.11601	-3.57854	-5.64944	4.95528	-0.0941838	-2.19248	-6.50121	-1.19319	-10.1861	-2.17133	-28.061	5.64895	1.32467	5.67916	-0.462741	2.4633	-4.32241	-15.4281	-9.1951	-2.06237	9.82194	2.44998	4.53599	1.41157	1.40617	-0.878592	5.22263	9.62367	23.9809	4.1043	-14.4698	9.93709	0.404156	-8.38523	9.24284
	11	-2.82993	-8.04984	-1.10963	17.3311	-5.27723	6.70744	-25.6168	-45.4559	-0.763317	-5.69058	-10.9947	5.4595	-13.8289	3.30244	-12.2288	-5.6306	5.14944	4.13627	-7.80643	-10.0744	2.79482	-9.81588	-11.6436	-17.8943	7.52939	1.43762	2.35121	0.0775308	4.89244	-3.53795	-10.103	-8.4868	-10.4984	9.33439	9.48579	-12.4371	-1.0212	5.52537	-3.94374	3.85126	5.93164	18.3417	-0.701504	-16.4659	10.1657	-0.720751	-7.01934	25.2278
	12	-8.2039	-9.66541	-5.63456	18.7235	-7.75031	3.33913	-29.401	-43.6407	4.4567	2.68359	-14.4524	9.12736	-11.9173	3.10223	-12.6342	-10.9842	9.9933	1.90352	-5.81949	-9.83379	-1.85404	-9.74544	-4.69776	-1.69563	9.43095	-3.84708	8.44463	8.40837	2.00478	-4.71495	-6.5163	-11.7129	-5.76269	7.77667	10.6663	-5.57358	-2.12759	3.2403	1.69636	2.20984	12.3841	14.5187	-0.677761	-24.3252	8.95272	-5.62746	-4.92871	24.2426
	13	-6.59708	-15.395	-4.90517	17.7082	-11.9803	9.17328	-35.619	-60.181	1.44403	1.91747	-9.82755	9.65171	-16.638	3.69589	-16.5278	-9.47612	4.6087	-5.10335	-4.5735	-2.73896	-1.9983	-19.273	22.4415	-36.0854	-1.60195	-0.705468	9.86434	-1.42977	8.78711	-5.12112	-15.1109	-17.1068	-1.842	8.33384	-5.32865	-20.0867	0.44037	0.41746	-0.573212	1.61028	11.1033	13.1657	6.73356	-18.0547	5.04734	-1.11788	-6.32924	3.2075
	14	-5.78148	-10.0103	-1.38022	-8.69223	-11.7208	8.31228	-33.1707	-59.8383	5.37217	-1.2182	-11.2253	-6.46799	-14.5803	4.84266	-16.9112	-5.33289	10.4141	7.60369	-1.2123	-6.37796	-1.0872	-14.2254	-12.8965	-32.6632	1.09286	7.2847	1.97622	1.11785	15.8315	-6.89288	-11.7184	-21.9327	-0.679982	7.91896	-2.59603	-6.08671	-0.0875791	1.48407	-1.99014	1.58375	17.0865	10.9888	-7.10961	-8.25595	3.08429	0.792164	-3.82777	-1.56873
	15	-1.12458	-8.57629	-1.94645	5.5451	-16.4576	1.58	-32.4641	-50.5732	17.1488	3.82014	-9.29745	-1.4443	-16.6946	3.14236	-14.7523	-6.41002	5.81228	3.21719	-14.1107	2.17754	-1.40951	-12.3532	-1.74491	-10.8607	-1.56742	3.13674	5.27868	-0.129121	5.43017	-2.4598	-10.8928	-17.271	-5.42187	4.80625	-10.1667	-7.91211	-2.43121	0.732029	-3.67687	3.72104	17.448	9.18673	-5.90978	-20.9722	3.95465	-2.1512	-1.12019	-7.39997
	16	5.47594	-7.59375	-5.20596	-4.64055	-13.8714	3.94608	-23.673	-60.8526	48.7545	2.0755	-6.59177	-2.32716	-2.31893	6.56016	-5.62123	-3.22589	12.3693	-2.55795	-9.53091	4.85112	-3.95957	-18.7698	-7.30967	-35.4667	0.789613	4.38906	4.41933	-2.21515	11.163	-4.13453	-14.4177	-12.5337	-8.94142	2.08331	-15.3888	14.6878	-0.474089	-1.35801	-4.65628	5.07913	30.0009	5.01965	3.34192	-4.39518	4.67774	0.611254	-0.781266	-0.941005
	17	32.9423	6.79379	-1.76551	-9.70124	-9.51064	4.35998	-16.2865	-49.7192	107.948	1.86722	8.85424	-2.18355	16.1005	4.26615	15.9024	9.70667	6.64872	0.102635	-7.07433	-8.56329	-1.44813	-14.0687	-7.68596	-18.7743	4.38195	-2.56535	5.29499	1.1088	1.4421	8.32406	-4.25496	-3.99843	-1.70006	-1.42586	-23.83	38.3857	2.65764	-2.05284	-2.74124	2.31425	48.9899	1.11134	9.48984	-4.45652	12.7762	8.92078	10.047	2.55486
	18	77.4604	43.7745	2.27689	-0.256503	-5.42375	8.5425	-7.2556	-42.0602	215.466	-1.78544	41.9299	13.2427	50.8348	-0.20336	62.5185	31.8119	5.52303	3.36903	8.63216	3.94945	-11.2301	-16.2764	-18.1099	-11.7095	0.768969	1.41388	10.2394	2.80905	10.8654	33.9518	-10.1788	12.8734	2.13721	1.19032	8.79965	98.8725	-1.06562	-1.33477	0.173893	-2.15003	90.9253	-2.70281	18.7494	2.08955	33.453	23.3528	17.18	28.1176
	19	177.332	99.7675	-0.721805	25.9617	11.5652	-1.22088	38.0313	-2.45646	415.03	1.59582	103.953	41.1811	134.06	7.0664	154.829	81.4205	5.80868	2.63011	45.5486	-6.17744	-7.52304	-6.26339	-13.6849	-0.288627	-2.82222	3.49229	4.42792	7.00224	8.70748	73.6047	-2.93506	61.2606	1.14203	-4.43705	-17.3858	208.499	-1.37629	-1.77044	3.19677	-0.604043	180.053	-3.58191	61.1176	-13.1595	61.0446	48.4376	24.9524	49.4936
	20	379.157	218.829	4.82961	81.8145	48.5116	1.76465	95.2611	65.8348	750.835	16.3103	224.181	92.6251	291.602	4.51521	338.44	181.962	-1.30678	0.209575	98.4478	-21.3173	-7.04239	-10.6575	-17.6366	5.91164	15.5387	2.14087	4.00369	1.11164	1.73849	154.844	-2.82979	147.05	-5.16839	1.87505	-1.37827	408.14	0.768551	-3.52214	35.9094	3.9529	360.075	-5.05979	129.281	-22.2843	141.956	97.3329	32.8768	117.473
	21	761.137	435.266	-5.67838	188.045	119.793	3.92975	209.555	189.048	1231.49	36.2302	462.397	194.669	576.522	1.81929	675.147	369.539	3.69107	-4.55222	210.155	-20.1204	-2.85453	-9.1283	-16.8268	-4.04348	29.7423	7.37427	6.48529	-1.77217	12.4634	314.014	-1.41972	325.287	8.77881	9.20693	-3.99054	757.736	0.668596	-5.7563	90.5001	3.32523	682.355	-9.4429	260.593	-27.8294	292.076	189.285	50.5667	249.109
	22	1711.69	861.723	6.58885	382.786	252.959	-1.70759	408.903	417.684	1836.54	73.9712	885.249	390.842	1097.96	1.59903	1255.83	723.87	0.929137	-1.96189	414.919	-38.76	-1.64741	-10.0378	0.887127	-12.3813	82.0951	3.31646	7.02552	0.435222	1.634	583.365	7.36002	661.234	27.6423	37.7458	2.59227	1280.86	1.50089	-6.61946	204.418	1.78149	1440.17	-15.1824	508.122	-10.68	551.965	348.214	80.2853	496.037
	23	3124.21	1600.71	-2.13724	721.955	504.9	6.49896	744.373	787.349	2459.08	157.101	1625.73	742.232	1971.8	5.41648	2242.87	1379.83	0.777525	-3.60022	750.544	-17.0785	-7.97431	-15.4945	-31.049	-12.8843	161.592	1.70807	3.70145	4.31965	4.03708	1027.13	7.36595	1263.69	57.5064	87.576	-2.0667	1982.35	1.03565	-6.88525	400.322	3.04242	2496.69	-17.7574	922.651	-10.484	958.45	604.234	133.751	878.82
	24	3132.16	2728.14	2.70174	1240.12	965.138	1.7183	1210.63	1345.66	3093.91	315.448	2750.97	1317.27	3213.31	2.00313	3383.42	2107.59	-1.50415	-3.52911	944.303	-23.9739	-4.54907	-3.56585	-12.5629	-7.81153	326.194	-2.73194	0.804576	-5.36039	4.82185	1536.78	8.21654	2236.68	118.39	202.699	-11.1319	2720.7	4.05488	-1.8195	690.396	1.61262	3943.96	-17.9576	1534.31	-10.5193	1488.8	923.938	215.428	1464.54
	25	3137.29	4076.47	2.13762	1941.12	1755.35	7.12379	1801.58	2069.99	3715.62	597.397	4197.71	2105.74	4496.53	2.63056	4652.81	2876.17	-7.10613	-2.14633	1134.06	-15.8617	2.51054	-6.38735	-16.9229	-5.68985	607.084	-1.08373	0.934464	1.41844	0.685565	2119.19	12.4673	3507.27	219.068	400.907	26.986	3490.69	4.04174	-5.89367	1066.95	2.48389	4000.6	-27.1345	2324.58	-7.58221	2047.06	1227.35	351.361	2285.27
	26	3140.56	5286.8	-0.981094	2682.47	2849.69	4.34571	2408.58	2882.08	4313.4	1077.95	5357.22	3080.59	5528.28	4.90091	5888.99	3583.24	-5.28823	-3.81067	1316.51	-16.8013	-6.56309	-6.55861	-12.2516	3.60086	1033.77	-4.5029	-0.966864	0.701119	8.21047	2726.85	16.3151	4791.31	414.061	723.515	-17.543	4244.17	0.173417	-2.45617	1462.65	1.7552	4044.06	-26.0015	3156.3	-8.08978	2628.55	1491.79	544.74	3145.52
	27	3142.64	6265.34	0.414495	2800.14	4009.79	-1.21024	3025.78	3674.92	4466.91	1843.48	6248.77	3209.84	6235.33	-1.49766	6016.71	4187.67	2.30568	-2.95953	1363.36	-20.9852	-6.28098	-2.92828	-35.322	11.5907	1106.43	0.0778927	-1.84054	8.81691	6.70027	3326.21	22.2019	5849.96	751.887	1216.02	0.530002	4384.99	-3.05745	1.06729	1488.72	2.81465	4081.82	-32.5652	3290.54	-10.8426	2727.76	1698.14	800.341	3285.45
	28	3142.52	6944.84	4.10786	2910.78	4947.56	3.78022	3625.87	4427.12	4609.66	2668.11	6823.25	3325.67	6697.27	-2.3863	6132.47	4696.8	0.118511	-1.01664	1406.93	-22.5357	-0.52795	-4.69714	-25.6327	-10.4206	1174.03	2.73615	3.29651	11.1388	4.16808	3892.28	27.5457	6601.41	1411.35	1871.64	4.27118	4511.49	-1.91534	1.9158	1514.97	3.37858	4113.42	-31.2785	3417.18	-4.30269	2818.31	1853.12	1127.44	3414.95
	29	3142.73	7401.14	6.63308	3007.79	5574.53	-0.994142	4194.19	5105.88	4744.58	3519.53	7179.54	3431.86	7019.02	2.4669	6234.73	5134.02	-3.01295	1.9706	1448.11	-23.8282	5.02858	0.534928	-19.08	-9.39058	1236.81	1.41991	5.08045	28.6738	8.07402	4420.27	23.9208	7102.69	2235.01	2550.45	0.623987	4628.64	-0.945597	6.78278	1532.37	2.41205	4141.41	-36.3027	3527.91	-18.4752	2899.69	1971.12	1458.37	3531.86
	30	3143.86	7722.78	0.21952	3102.41	5997.76	-4.47705	4723.35	5700.11	4871.37	4302.09	7435.07	3525.65	7270.06	0.559682	6321.29	5488.8	-3.56903	-7.5319	1486.81	-14.0004	1.93577	1.33528	-24.8967	-7.99403	1294.56	-5.27341	-4.57362	67.639	-3.41184	4900.85	25.3613	7445.18	3246.23	3242.53	11.4349	4741.42	3.63192	19.8182	1550.55	1.07666	4162.99	-41.971	3633.11	-8.49605	2974.87	2067.16	1789.81	3643.05
	31	3332.62	7959.24	11.3887	3341.98	6314.27	-1.52884	5208.09	6212	5248.14	4976.05	7614.88	3763.62	7446.18	2.83084	6580.2	5777.16	1.66462	1.69848	1807.17	-5.78239	-3.46281	-0.877578	-21.9687	15.9349	1394.31	0.0984892	-2.18373	139.118	4.4873	5339.67	33.5404	7691.75	4312.6	3912.23	1.58875	5086.7	0.900263	44.3202	1831.33	-1.05017	4178.86	-38.4945	3886.05	1.93546	3265.66	2145.28	2112.89	3888.35
	32	3521.39	8141.58	15.709	3581.54	6602.97	2.84133	5648.1	6642.14	5624.91	5547.86	7761.37	4001.59	7587.74	3.91162	6839.12	6005.35	7.82169	1.74994	2127.54	-12.7076	2.10854	2.13645	-20.6086	-4.49824	1494.06	6.51583	-5.1808	288.477	-0.355869	5732.33	34.2948	7879.75	5306.37	4544.23	-11.4281	5431.97	-0.193521	83.6521	2112.11	-1.15985	4468.18	-46.3028	4138.99	1.2907	3556.44	2211.09	2416	4133.64
	33	3710.15	8285.65	31.0645	3821.1	6829.24	-3.43389	6050.35	7008.63	6001.67	6037.36	7868.66	4239.57	7688.2	-5.03904	7098.03	6209.16	28.5432	-3.59427	2447.9	-10.4043	-1.23809	0.0649368	-16.4812	-5.22246	1593.8	2.73631	-3.5411	547.215	1.38577	6086.51	26.1193	8023.8	6143.48	5133.73	-19.118	5777.24	0.582268	144.396	2392.89	-2.17273	4757.49	-43.1854	4391.93	2.52408	3847.23	2264.76	2698.1	4378.94
	34	3898.91	8400.55	59.9215	4060.67	7023.4	0.471585	6414.24	7312.54	6378.44	6460.91	7960.01	4477.54	7773.62	3.16819	7356.94	6388.69	70.1697	2.85533	2768.26	-9.05695	2.40171	9.09561	-20.4882	-5.35796	1693.55	4.69459	-0.179067	923.712	4.94385	6402.38	36.1322	8149.32	6810.23	5679	10.307	6122.52	0.149819	254.346	2673.67	-2.25728	5046.81	-39.8195	4644.87	-4.83422	4138.02	2311.75	2953.73	4624.24
	35	4087.67	8497.55	107.404	4300.23	7184.68	1.75073	6748.62	7570.64	6755.21	6838.87	8037.58	4715.51	7843.04	0.693578	7615.86	6551.52	133.949	1.43351	3088.62	7.15658	1.79348	4.3489	-9.20094	13.5987	1793.3	1.75852	-2.42509	1299.17	5.95367	6691.55	43.9018	8239.29	7318.1	6182.68	-5.79991	6467.79	0.497755	443.621	2954.45	-1.83672	5336.13	-29.5202	4897.81	-3.5725	4428.8	2348.61	3181.56	4869.53
	36	4276.43	8577.2	160.27	4539.8	7318.24	-2.63002	7055.03	7789.6	7131.97	7186.47	8095.22	4953.49	7894.06	-2.33541	7874.77	6690.39	246.8	2.16968	3408.99	3.58789	2.91686	4.96422	9.50609	16.5347	1893.05	1.84555	-8.12308	1655.93	3.32282	6955.35	38.9104	8327.66	7701.75	6645.02	1.23067	6813.06	1.36998	738.431	3235.23	-1.06322	5625.44	-7.20541	5150.75	-3.59195	4719.59	2381.14	3380.19	5114.83
	37	4465.2	8645.81	224.855	4779.36	7426.77	3.60347	7338.08	7970.02	7508.74	7518.26	8143.05	5191.46	7934.98	5.56061	8133.69	6825.36	444.007	0.467276	3729.35	8.42586	3.72605	9.57465	11.9046	12.8366	1992.8	5.42483	0.0919708	1952.9	1.78962	7196.41	49.6823	8385.32	7983.61	7080.93	30.9858	7158.34	2.57493	1245.61	3516.01	-1.71743	5914.76	20.1584	5403.69	3.75576	5010.37	2408.2	3551.68	5360.12
	38	4653.96	8697.59	268.336	5018.92	7520.09	-3.18546	7598.79	8119.82	7885.51	7819.66	8176.55	5429.43	7965.47	-1.06304	8392.6	6928.56	737.945	2.12702	4049.71	4.79538	13.0549	10.0311	26.9692	-11.2427	2092.55	10.5798	8.25103	2194.83	4.44392	7411.93	57.058	8441.67	8194.16	7492.19	-10.0744	7503.61	1.16576	1976.67	3796.79	-0.816043	6204.07	48.754	5656.63	-1.37624	5301.16	2434.49	3704.06	5605.42
	39	4842.72	8741.71	316.051	5258.49	7601.95	1.51953	7836.77	8237.38	8262.27	8100.35	8212.28	5667.41	7995.65	-3.62484	8651.51	7027.51	1105.64	2.81888	4370.07	11.9808	-1.26225	9.63227	27.1247	-9.69268	2192.3	8.57161	6.31034	2386.14	-1.2596	7604.15	51.3778	8478.89	8346.67	7883.59	-9.5521	7848.88	-1.57983	2903.4	4077.56	-2.67041	6493.39	70.1055	5909.58	13.5581	5591.95	2456.68	3833.03	5850.72
	40	5031.48	8774.65	341.893	5498.05	7672.81	-2.18379	8056.87	8335.31	8639.04	8348.74	8238.61	5905.38	8020.89	-3.74317	8910.43	7103.74	1521.51	9.87885	4690.44	18.3784	4.33371	10.4342	30.1202	-1.69613	2292.04	11.9547	1.05659	2542.1	-0.713824	7775.73	54.1203	8517.15	8457.64	8251.86	-15.5895	8194.16	-5.00631	3948.57	4358.34	-6.77386	6782.7	89.3072	6162.52	13.3239	5882.73	2477.75	3947.73	6096.01
[truncated: 48 more columns]

## Sheet: 运行信息
文件名 (File name)	20180305.pcrd
由用户创建 (Information about the user)	admin
注释 (Notes)
ID
运行已启动 (Start time/date)	2018/3/5 10:17:37 UTC +08:00
运行已结束 (End time/date)	2018/3/5 12:09:26 UTC +08:00
样品体积 (Sample volume)	25
盖温度 (Lid temperature)	105
扩增程序文件名 (Name of PCR procedure)	DFV2.prcl
反应板设置文件名 (Name of PCR template)	20180305.pltd
基座序列号 (Series of susceptor)	CT006544
光学头序列号 (Series of optical pickup)	785BR9041
CFX Manager 版本 (CFX Manager version)	2.1.1022.0523.
