# Supplementary material for: Expression of Concern: Antivirus effectiveness of ivermectin on dengue virus type 2 in Aedes albopictus
Source: PLoS Negl Trop Dis. 2022 Jan 11;16(1):e0010117. doi: 10.1371/journal.pntd.0010117 (PMC8751987; doi:10.1371/journal.pntd.0010117)
Supplement: S1 File — Primary data obtained from the PCR machine (BIO-RAD CFX96) are on the sheets titled, “RT-PCR process Records #” and “Ct Value #”. The “RT-PCR process Records #” sheets record the process of reaction during the detection of each sample in the machine, and the “Ct Value #” sheets record the Ct Value for each sample, which is automatically calculated by the machine, based on the process of reaction. All the corresponding Ct values were copied to the sheet titled the summary file provided as S2 File with this notice. The Reaction holes on the “RT-PCR process Records” and “Ct Value” sheets are corresponding to each other. On the “Ct Value” sheets, the Cq standard deviation values were automatically calculated by the detection machine, each reports a calculation based on the Cq value for an individual well and hence all standard deviations are reported as zero. In column E (“Sample ID”) of the “Ct Value” sheets, samples are identified according to the following label convention: [concentration]-[subgroup]-[sample number]. In other words, a ‘2-1-19’ label in column E (File: Row Data 1) designates that data in that row represent the result for the 2ng/ml concentration, subgroup 1, sample 19. On the Data Analysis worksheet this is the 19th value in the Ct Value column for the 2 ng/ml group indicated as 2-1. The third sheet in each “Row data #” file includes information about the PCR run. (ZIP) [file pntd.0010117.s001.zip › Row data 3.xlsx]

## Sheet: Ct Value 3
	反应孔 (Reaction Holes)	荧光基团 (Fluorophore)	目标 (Gene aimed to detecting)	内容 (Sample ID)	样品 (Sample)	生物集名称	Cq (Ct Value)	Cq 平均值 (Average of Ct Value)	Cq 标准偏差 (Cq Standard Deviation)	起始模板量 (SQ)	起始模板量的对数值	SQ 平均值	SQ 标准偏差	设定点	反应孔注释
	A01	FAM		32-1-11			36.4357	36.4357	0				0	55
	A02	FAM		4-3-12			24.2367	24.2367	0
	A03	FAM		16-3-7			26.0801	26.0801	0
	A04	FAM		16-3-20			25.881	25.881	0				0	55
	A05	FAM		64-1-15			38.415	38.415	0				0	55
	A06	FAM		0-1-11			23.0721	23.0721	0				0	55
	A07	FAM		0-3-14			23.1801	23.1801	0			0	0	55
	A08	FAM		c2-14			38.4604	38.4604	0			0	0	55
	A09	FAM		4-3-1			19.5404	19.5404	0			0	0	55
	A10	FAM		8-2-21				0	0				0	55
	A11	FAM		16-3-15			26.1599	26.1599	0
	A12	FAM		2-2-20			23.0265	23.0265	0
	B01	FAM		32-1-12				0	0
	B02	FAM		4-1-5			21.0782	21.0782	0
	B03	FAM		8-2-10			23.229	23.229	0				0	55
	B04	FAM		32-1-7			24.4411	24.4411	0				0	55
	B05	FAM		64-3-14				0	0				0	55
	B06	FAM		0-2-13			23.5401	23.5401	0				0	55
	B07	FAM		c1-17			39.2601	39.2601	0			0	0	55
	B08	FAM		c3-1			24.3434	24.3434	0			0	0	55
	B09	FAM		32-3-13				0	0			0	0	55
	B10	FAM		4-1-4			20.9436	20.9436	0				0	55
	B11	FAM		64-3-12			38.7093	38.7093	0
	B12	FAM		4-3-10			24.146	24.146	0
	C01	FAM		32-2-24			38.7382	38.7382	0
	C02	FAM		0-3-1			19.8529	19.8529	0
	C03	FAM		32-3-16			38.5048	38.5048	0				0	55
	C04	FAM		32-3-11			39.2891	39.2891	0				0	55
	C05	FAM		8-2-9			22.6322	22.6322	0				0	55
	C06	FAM		64-1-4				0	0				0	55
	C07	FAM		32-3-17			23.8348	23.8348	0			0	0	55
	C08	FAM		4-1-1			19.8895	19.8895	0			0	0	55
	C09	FAM		16-2-7			25.1751	25.1751	0			0	0	55
	C10	FAM		64-1-8				0	0			0	0	55
	C11	FAM		0-1-8			21.3061	21.3061	0
	C12	FAM		32-3-22			39.3711	39.3711	0
	D01	FAM		2-3-9			22.5215	22.5215	0
	D02	FAM		16-3-8				0	0
	D03	FAM		16-1-16			25.1975	25.1975	0				0	55
	D04	FAM		8-2-8			22.598	22.598	0				0	55
	D05	FAM		c1-4			26.4248	26.4248	0				0	55
	D06	FAM		c3-17				0	0				0	55
	D07	FAM		4-2-1			19.8111	19.8111	0			0	0	55
	D08	FAM		32-1-8				0	0			0	0	55
	D09	FAM		4-1-10			25.3611	25.3611	0			0	0	55
	D10	FAM		16-1-14				0	0				0	55
	D11	FAM		16-1-1			21.5648	21.5648	0
	D12	FAM		8-1-16				0	0
	E01	FAM		16-2-1			25.2251	25.2251	0
	E02	FAM		16-2-4			22.1872	22.1872	0
	E03	FAM		32-2-17				0	0				0	55
	E04	FAM		16-1-6			25.247	25.247	0				0	55
	E05	FAM		0-1-9			21.5714	21.5714	0				0	55
	E06	FAM		16-1-19			25.8758	25.8758	0				0	55
	E07	FAM		64-1-17			22.3633	22.3633	0				0	55
	E08	FAM		0-3-15				0	0			0	0	55
	E09	FAM		0-3-5			20.2833	20.2833	0				0	55
	E10	FAM		64-3-6				0	0			0	0	55
	E11	FAM		2-1-12			22.3385	22.3385	0
	E12	FAM		8-3-8			22.1677	22.1677	0
	F01	FAM		2-3-7			22.2986	22.2986	0
	F02	FAM		16-1-8				0	0
	F03	FAM		32-1-1			22.0831	22.0831	0				0	55
	F04	FAM		c2-1			25.4934	25.4934	0				0	55
	F05	FAM		32-2-2			22.4332	22.4332	0				0	55
	F06	FAM		64-3-11				0	0				0	55
	F07	FAM		16-2-15			36.3648	36.3648	0			0	0	55
	F08	FAM		16-2-6				0	0			0	0	55
	F09	FAM		0-2-5			20.2979	20.2979	0				0	55
	F10	FAM		32-3-23				0	0				0	55
	F11	FAM		4-1-11			28.3116	28.3116	0
	F12	FAM		c1-20			29.9025	29.9025	0
	G01	FAM		8-2-2			20.4473	20.4473	0
	G02	FAM		64-2-10				0	0
	G03	FAM		8-3-15			29.9594	29.9594	0				0	55
	G04	FAM		0-2-20				0	0				0	55
	G05	FAM		16-3-10			27.7782	27.7782	0				0	55
	G06	FAM		8-1-19				0	0				0	55
	G07	FAM		0-2-15			27.88	27.88	0				0	55
	G08	FAM		c2-5			30.94	30.94	0			0	0	55
	G09	FAM		32-1-20			36.3589	36.3589	0			0	0	55
	G10	FAM		8-3-3			20.4486	20.4486	0			0	0	55
	G11	FAM		64-2-7				0	0
	G12	FAM		32-1-2				0	0
	H01	FAM		c1-10				0	0
	H02	FAM		32-2-15				0	0
	H03	FAM		2-3-16			35.4051	35.4051	0				0	55
	H04	FAM		c3-8			30.9205	30.9205	0				0	55
	H05	FAM		16-3-5				0	0				0	55
	H06	FAM		0-1-5			20.4557	20.4557	0				0	55
	H07	FAM		c1-8			31.4737	31.4737	0			0	0	55
	H08	FAM		16-1-17			32.1005	32.1005	0			0	0	55
	H09	FAM		32-2-16			37.5918	37.5918	0			0	0	55
	H10	FAM		2-3-14			31.7674	31.7674	0				0	55
	H11	FAM		NC				0	0
	H12	FAM		PC			19.1657	19.1657	0

## Sheet: RT-PCR process Records 3
		Reaction Holes
	循环 (Cycle Number of Reaction)	A1	A2	A3	A4	A5	A6	A7	A8	A9	A10	A11	A12	B1	B2	B3	B4	B5	B6	B7	B8	B9	B10	B11	B12	C1	C2	C3	C4	C5	C6	C7	C8	C9	C10	C11	C12	D1	D2	D3	D4	D5	D6	D7	D8	D9	D10	D11	D12
	1	-83.7749	-30.4058	131.448	25.6215	27.772	43.269	-53.7218	-30.3085	-53.914	155.34	-5.14058	-53.4943	151.376	76.0315	-20.3957	-15.3362	85.3591	-41.2242	49.2407	-46.7823	164.431	25.3554	-31.5887	31.1942	-18.6289	50.7102	1.22877	32.8229	-3.6067	178.022	9.71537	85.3441	64.7683	104.887	94.6467	-278.935	168.197	101.68	-22.0463	-58.9995	184.809	141.813	29.2944	86.8579	65.1783	12.9732	82.8042	62.8019
	2	-41.0124	1.64458	30.2287	47.3766	3.20161	5.27669	-5.0609	-6.47771	-18.4878	73.7598	6.84069	-2.43861	91.136	57.8089	3.23669	9.5502	59.2065	1.87778	7.94506	-9.08707	76.5743	5.97724	-7.46273	7.08354	-9.3402	29.1643	2.57797	2.51593	0.935234	98.6297	14.0984	28.6622	23.9628	41.2497	40.7886	-113.941	80.5668	30.3159	9.63251	-2.96664	106.026	44.6699	10.5769	34.3663	13.1208	-24.5619	34.9132	20.8972
	3	-16.9096	11.761	33.7541	44.8112	-4.35156	0.582574	3.8289	-1.45019	0.597529	24.0808	17.2825	6.97365	28.9266	30.3377	13.046	10.6277	15.9005	16.7941	6.99737	8.61784	28.2832	2.76278	-3.34907	-6.85763	-0.951151	12.6988	1.96557	-4.95498	27.2831	36.8099	25.584	19.8233	15.7957	4.22223	24.398	-62.4583	36.9232	0.396503	11.5012	8.5998	44.3076	13.2978	6.98302	1.32517	2.41819	-19.412	19.4765	8.50397
	4	-5.68995	4.83056	42.1565	28.941	-4.01776	2.18725	10.4176	-0.944612	0.518495	10.9782	8.12478	4.71805	9.6598	14.988	7.90362	10.8456	2.48982	12.7718	-9.11461	11.0042	5.56186	-1.7408	-0.493868	3.89289	2.13727	4.28196	6.92102	-7.77963	36.3774	21.5662	16.9808	13.904	1.14826	2.59863	12.0462	-48.0804	18.8123	-4.14527	7.97278	13.2259	23.9687	5.3584	3.00866	-2.46573	1.18493	-16.5613	14.3607	1.15027
	5	6.31015	6.21623	3.33359	-15.1018	-2.37989	4.83923	7.68597	0.348404	4.0523	2.1645	5.10289	9.99102	-1.66883	11.7263	8.01027	5.55628	-8.13189	7.19275	-4.94904	8.21022	-3.89596	3.51858	-0.0835525	17.5858	1.64969	4.40688	-1.69053	0.122563	55.6648	6.92282	17.2647	5.74635	2.16737	3.84223	7.8245	-28.7771	7.98238	0.457163	6.51224	11.3724	16.019	5.02248	8.13973	-10.8902	3.68037	-18.0392	6.26638	-1.80479
	6	4.1644	3.08059	-7.77248	-6.35409	4.01926	3.80016	10.3225	2.74242	7.48756	1.1595	3.67236	6.03186	-0.675964	-1.34833	-0.450042	5.32406	-11.7758	9.48865	-3.7426	-0.853827	-4.12072	0.60468	3.2473	6.91807	-1.50617	1.09254	5.49705	-7.57967	85.0793	1.54695	10.1272	-1.85616	-3.87261	-2.54121	3.29079	-15.4033	3.28862	-6.63782	4.24795	9.58459	6.19284	3.42801	6.28387	-6.08572	8.35479	-9.39458	3.26336	1.05619
	7	2.57765	-0.538653	8.69717	-4.08388	1.34821	7.94085	6.06916	2.49604	4.78765	1.81867	1.44576	4.19933	-4.23866	-4.21519	2.84485	-2.05812	0.654103	4.01203	-10.3342	5.0065	-2.0622	-0.20866	5.93848	-0.500736	3.36247	1.16257	-1.82795	2.94389	96.8132	0.944754	-0.336579	-1.98325	3.65852	5.04006	6.78	-0.25108	-3.48018	1.27592	4.84815	6.71038	0.613331	2.64153	6.03411	-3.63359	7.74167	-11.1274	1.23137	-2.84018
	8	5.40147	-1.89996	-9.26019	-8.88293	2.69033	2.59448	-1.20742	1.02089	4.71351	-3.39956	1.18911	3.00818	-4.41779	-2.17552	-3.81899	1.84667	-3.45425	1.92234	0.639652	0.744251	-3.29017	5.89962	3.12957	9.66343	2.9295	-3.09566	2.35581	-4.43065	119.021	-6.45867	3.21461	-8.07427	2.67645	-0.829004	-1.66637	2.61673	-15.0044	0.440249	-1.29595	2.13108	-3.37824	3.99848	3.61662	2.09863	6.3201	3.93211	-1.43044	2.30533
	9	5.03773	-1.69242	-8.32195	0.832026	8.81092	2.97784	-1.4043	-1.4772	4.70208	-1.20723	-2.52088	-2.11585	-3.87775	-6.9396	-1.664	-3.96509	-2.70648	-5.43085	-1.11795	-1.70366	-4.53447	3.43649	2.07839	4.46997	4.17628	-2.89972	-0.776189	-1.34873	141.945	-8.94935	-20.6909	-5.54529	-2.30077	-2.52272	-5.41324	5.16169	-13.2624	3.14535	-2.39101	-7.20749	-11.4634	6.32691	2.50016	1.16737	7.71232	-0.780202	-6.33053	-4.10236
	10	7.48032	-1.64341	-13.3984	-13.3621	1.56874	5.01681	-8.57524	0.569816	0.626262	-6.15663	-1.79563	-7.25551	-4.27694	-10.8287	-5.45962	-6.62139	6.37707	-8.48838	11.4099	-4.72538	-2.99789	3.98578	9.06439	0.260278	4.86966	-7.64304	3.69887	4.89407	153.95	-7.50348	3.2182	-10.2981	-5.29669	0.453092	-6.79283	10.3975	-14.574	1.23182	-3.9708	-7.57644	-17.7128	-0.893606	0.613783	-2.01472	4.16126	2.10735	-1.28082	1.68474
	11	5.49393	-4.84326	3.38293	7.71744	4.21004	9.3717	-9.25118	4.5846	-1.60631	-3.25549	-3.82396	-7.55326	1.50409	-9.09367	-10.4054	-5.52894	4.2008	-8.2889	6.66687	-6.39549	1.12528	0.580598	-1.09055	-0.33192	4.76802	-5.09318	0.827384	6.58881	172.982	-5.55608	-28.1727	-7.90213	-7.20347	-0.230931	-6.77095	18.0674	-15.6592	3.48836	-4.75685	-12.5023	-14.4187	2.90326	-6.40716	-0.5971	4.61804	8.84015	-6.01918	1.5684
	12	11.0423	-6.39224	-15.7307	-25.4403	3.18322	8.33848	-11.8293	2.06345	0.681944	0.0468938	-6.27969	-7.51656	-9.96711	-14.4508	-8.90271	-11.8074	3.94258	-9.47068	-5.06586	-8.60918	-9.53865	5.67031	3.79224	-1.77586	1.83502	-5.67421	0.735225	5.39875	193.358	-5.68017	-23.2495	-13.0466	-10.7913	-0.123639	-7.51039	16.4506	-9.70296	2.75243	-5.66255	-12.8213	-12.4566	-4.25341	-6.37927	6.52434	-3.38571	5.89048	-5.27486	-1.54391
	13	1.89503	-4.55245	-18.6019	-16.6551	4.76777	4.75296	-19.8124	0.55533	0.339368	-5.07925	-9.76418	-13.5923	-5.30355	-9.63928	-10.4923	-11.8123	11.857	-15.7404	-5.38867	-9.07898	-1.33628	3.39258	3.83669	0.875712	2.06901	-4.96449	1.7296	4.96852	211.437	-11.0355	-11.8615	-5.17972	0.834265	-5.79966	-17.1483	19.9334	-9.74435	3.6874	-8.64766	-14.7238	-29.7681	-0.700412	-5.92879	-0.534484	1.95521	12.419	-7.81835	2.53419
	14	5.71297	-8.32359	-23.9061	-25.9881	4.69702	4.68191	-9.38969	2.01258	-2.52578	-0.111898	-15.2658	-13.5035	-1.93174	-12.0521	-14.3842	-9.39699	11.8277	-19.2127	12.0408	-9.92202	0.0857822	1.52218	0.0386934	5.4762	3.35921	-4.45805	-0.89061	8.44039	225.581	0.5917	-8.65006	11.6345	-10.8001	2.02275	-17.0068	25.9036	-10.5341	-0.307087	-15.0458	-17.1641	-22.8901	-1.64664	-7.75368	5.77362	-1.68618	11.2796	-9.82066	-0.0687793
	15	2.37992	-11.747	-10.9042	-22.3091	-1.04767	2.70676	-8.55617	-5.12999	2.6708	-2.52974	-14.6817	-13.4454	-1.65344	-7.90135	-4.92345	-11.3996	12.4199	-21.8879	-2.38169	-17.2048	1.50216	-3.84983	-2.05354	3.67342	-1.7367	-1.3113	-0.742056	4.91754	238.8	-7.15325	-28.8454	36.9374	-4.86686	0.955008	-15.5021	25.0561	-5.52412	7.90538	-13.3205	-16.0525	-18.5879	-3.9635	-6.40985	6.61917	-3.5277	13.3923	-4.66162	3.04217
	16	6.60966	-11.1795	4.17602	2.96094	7.80718	-4.51229	-5.70466	0.803565	10.5305	-2.30697	-13.8475	-5.82876	1.39527	-2.1122	-8.54604	-7.17524	17.8106	-10.7891	-1.58011	-5.7045	2.02582	-3.02075	1.6304	3.69439	-2.36529	5.17631	2.12484	6.35089	260.882	-7.00438	-15.1389	98.2102	-2.91533	-1.87021	-9.65271	23.4066	0.763188	-0.801061	-14.8074	-5.12457	-6.14963	-3.90208	7.43066	8.67434	-6.76074	11.4012	-5.82869	-0.161003
	17	2.23683	-5.1931	-10.0707	8.4026	7.36401	2.73565	12.3326	5.72395	30.6128	-7.13486	-10.9629	9.99739	-1.06404	15.7126	8.75391	-3.18589	18.7563	-7.86683	16.6746	-0.846145	-3.67397	0.180533	-1.29829	4.98761	0.446823	22.8643	1.1691	8.91318	272.159	-5.60433	-19.7198	216.712	-1.66441	1.61137	0.0785889	26.1841	0.525844	-0.900126	-10.2059	9.80473	-15.1055	-7.52765	30.8622	8.2132	-0.53933	9.43616	9.97245	-3.78585
	18	0.484105	7.45499	-0.535375	-19.5889	3.51395	7.06001	38.8622	0.0566861	70.3403	-2.9669	-11.799	40.5805	-2.27794	51.3214	39.1766	11.6883	20.2727	17.8286	-3.96013	11.6865	-1.72252	8.37404	1.62684	-1.27328	-4.54176	49.8664	-3.10197	7.33509	286.212	-6.93979	-7.3301	433.203	0.306484	0.385259	15.6491	27.9934	17.5156	0.603528	-4.38938	57.2557	-16.3146	-3.72875	81.2757	0.06489	-6.62683	13.5298	44.296	7.38481
	19	-4.60487	36.2558	-18.5893	-23.2181	0.889248	27.1945	86.7436	3.92281	147.723	-5.87141	-0.898925	102.109	-1.44792	110.239	91.7251	35.7563	19.9847	59.9135	6.63513	35.2796	-1.67578	19.0832	-4.44045	9.76244	0.670259	105.831	-4.54447	11.3102	307.877	-11.1869	39.1174	825.193	3.80088	-5.68163	55.0618	18.5316	43.0859	4.64211	12.1352	129.786	-16.5662	-6.07429	175.9	0.947079	-1.8414	5.06646	98.4466	-0.796423
	20	2.87828	95.0214	2.38272	12.1337	10.7236	65.7434	198.908	1.19713	301.152	-2.85564	16.8974	214.714	-1.19166	212.288	202.506	91.5183	25.9368	141.211	19.4122	88.1812	3.81997	43.7369	0.161882	33.2314	-5.63232	218.23	-3.54863	8.6787	322.879	-11.7736	64.0402	1442.5	7.60372	-0.513208	139.582	12.9103	95.7501	0.196267	45.4753	298.155	-9.76582	-7.79432	353.806	0.153945	10.4441	9.76102	203.051	3.45242
	21	-0.514055	200.149	-15.9053	-8.05156	10.386	149.242	405.024	5.01007	590.33	-2.27089	45.7505	447.899	2.25434	404.603	407.53	188.601	34.1939	311.316	13.1851	196.289	-0.698872	97.8133	0.391897	78.5036	-5.43762	445.254	-5.35188	7.04866	330.72	-7.72755	156.951	1945.99	12.6287	3.13173	294.927	16.8085	193.672	3.29183	117.36	589.319	-6.5973	-5.04041	660.648	-3.1008	24.2265	12.881	407.836	6.32854
	22	-4.34569	405.165	23.1387	75.165	0.651862	305.736	795.373	-2.10413	1260.55	-2.07717	113.421	870.326	-1.20713	718.421	784.824	380.576	33.086	622.667	3.17742	411.614	0.174552	202.531	-5.42695	149.975	-0.274486	969.969	-0.213515	4.5157	348.735	-3.21051	319.722	2459.67	20.2381	-1.54125	581.607	14.734	368.594	-0.768884	241.985	1141.63	-7.52309	-6.81943	1190.6	4.36944	65.8102	8.49549	749.769	6.96799
	23	-7.33476	792.89	70.2642	139.562	-3.18512	573.598	1496.52	2.69517	2165.22	-2.1352	236.929	1621.75	-2.64954	1196.95	1459.94	723.068	36.9201	1201.26	-6.65723	794.614	5.09757	476.368	-2.78477	285.079	0.0779663	1661.61	0.518027	-2.98255	364.015	-2.24858	631.443	2960.17	46.0807	3.63657	1112.34	8.78047	659.598	-2.747	480.099	2032.46	10.3736	-3.14678	1812.18	4.96432	133.941	5.12562	1268.09	45.1241
	24	-8.40129	1457.47	154.423	316.451	-2.81036	1022.77	2558.54	-3.6446	3301.55	-2.41456	470.954	2789.88	-3.24705	1870.08	2522.62	1357.89	35.0086	2142.2	-5.4463	1462.91	-0.568979	867.505	-5.62227	541.466	-4.2821	2520.03	-7.43247	0.818335	380.337	-7.72114	1146.92	3440.74	97.7926	5.37745	1166.28	2.28844	1109.5	-0.976964	922.009	3281.45	6.62904	-0.264511	2532.2	6.47434	275.703	5.07764	1969.78	49.6083
	25	-2.37058	2567.71	336.525	616.558	2.14585	1677.55	3878.09	-6.12101	4432.43	1.89054	909.295	4298.22	-1.93616	2606.08	3949.2	2395.96	37.7511	3464.23	8.01016	2479.36	-0.656487	1396.55	-1.69752	947.995	-5.84199	3368.42	-7.96608	-0.783432	395.968	1.90196	1254.09	3895.69	210.125	-2.5063	1503.23	3.75806	1686.8	4.35088	1697.28	4526.93	24.9159	-3.45822	3288.02	-0.583231	526.013	7.94129	2708.39	53.4619
	26	-5.97978	4000.6	592.711	1122.07	8.87496	2480.95	5087.29	-4.37385	5332.87	-4.27902	1639.58	5687.86	3.65057	3405.68	5227.13	3759	41.8083	4897.97	-8.62373	3821.81	1.98948	1980.28	-8.06501	1534.92	-2.30513	4036.98	-5.23399	1.13829	409.947	2.39572	1352.54	4325.12	403.328	-0.485055	1653.43	-3.82139	2275.56	1.90689	2834.01	5583.41	51.86	1.18882	4026.42	-0.471444	933.32	5.36136	3477.74	48.1098
	27	-2.22939	5304.69	638.831	1180.66	-6.58971	2598.73	6057.48	-6.96488	5924.92	0.293305	2741.38	5733.19	4.45765	3510.48	6234.06	5027.51	41.3146	4944.98	5.05015	5024.63	3.88995	2525.55	-9.20525	1621.8	-4.49388	4459.78	-4.07263	1.4176	422.335	3.96167	1415.09	4441.3	643.077	1.85122	1726.12	-3.21877	2864.83	3.83782	4151.35	6359.47	108.107	-3.4354	4127.41	1.83963	993.503	3.5321	3609.01	49.0781
	28	-3.27514	6358.63	682.548	1241.26	2.7088	2706.03	6730.81	-6.46581	6273.42	-1.73999	4112.95	5769.61	2.21788	3599.18	6897.09	6062.19	49.1421	4982.95	-1.20861	6002.44	-1.75976	2981.77	-8.67341	1700.52	-6.7179	4687.95	-2.42404	3.35677	435.671	8.22988	1470.25	4551.16	861.012	3.2392	1798.81	-9.53722	3418.96	2.59251	5302.56	6885.12	218.8	2.46925	4217.57	-0.493857	1049.88	4.12683	3728.81	47.8046
	29	-6.00021	7046.35	723.587	1293.43	-1.27011	2806.01	7173.71	-3.63278	6470.51	-2.8076	5223.91	5801.24	-4.05116	3675.22	7297.49	6754.31	42.7982	5015.77	-4.67442	6674.63	-1.7894	3348.21	-3.57003	1774.32	-7.49537	4801	-6.36659	2.75361	451.188	1.96822	1519.04	4684.34	1043.43	-0.206669	1864.5	-17.8974	3939.03	-2.13216	6133.11	7241.82	431.675	-3.5117	4293.11	-5.60326	1101.65	-3.34231	3836.48	46.6033
	30	6.80636	7476.65	763.747	1339.63	-1.4684	2897.26	7484.87	-0.215444	6579.95	0.0942313	6070.89	5826.96	-4.05069	3739.97	7566.98	7196.29	48.0758	5042.9	-6.30071	7098.56	1.13018	3634.55	-3.99726	1842.18	0.545539	4858.36	-4.0057	-1.85548	469.639	4.22027	1562.86	4904.32	1187.93	-1.94282	1923.12	-18.4222	4421.95	-0.151931	6656.09	7508.56	689.113	-2.99407	4359.93	-0.94192	1150.15	3.70129	3935.95	44.0016
	31	24.5329	7744.85	829.196	1448.15	0.969082	3109.33	7705.11	3.0951	6646.82	0.968814	6578.55	6123.77	-6.49794	4026.99	7755.78	7480.88	49.2974	5453.08	-3.44476	7381.1	1.16841	3857.8	0.935898	1993.08	-1.2277	4888.19	-1.64484	-10.1459	485.438	1.37085	1968.31	5349.41	1297.93	-7.57636	2383.13	-17.3329	4876.13	-2.40031	6959.17	7701.03	998.503	-0.10169	4723.31	1.88134	1248.71	1.70654	4233.85	43.9228
	32	68.8749	7959.69	894.644	1556.68	1.77675	3321.4	7880.29	19.5445	6683.01	-0.658767	6908.49	6420.59	-3.86152	4314	7907.19	7705.64	53.3551	5863.26	-3.78862	7594.03	2.5425	4028.89	8.60092	2143.99	7.17553	4907.49	4.6478	-6.75862	501.249	2.86115	2373.77	5794.5	1383.41	-1.15994	2843.14	-24.6699	5298.38	-1.64439	7190.42	7854.32	1331.39	-3.72574	5086.69	-2.68753	1347.27	3.49709	4531.74	44.1515
	33	138.465	8118.14	960.093	1665.2	12.8555	3533.46	8019.2	37.7827	6716.56	-0.551439	7137.44	6717.4	-0.273949	4601.01	8021.09	7871.91	56.2362	6273.44	3.90332	7765.53	-4.48067	4164.71	31.4519	2294.9	28.8133	4916.16	8.45569	0.346813	521.441	-5.23594	2779.22	6239.6	1448.86	-3.17056	3303.14	-24.9405	5696.76	0.386884	7375.81	7977.29	1659.46	1.08182	5450.07	0.792095	1445.83	0.0760468	4829.64	40.6017
	34	288.099	8249.76	1025.54	1773.73	32.5598	3745.53	8130.8	86.4263	6729.18	-2.75187	7329.5	7014.21	0.89428	4888.02	8108.78	8005.58	49.8672	6615.43	22.8148	7906.55	-1.57131	4271.86	72.1604	2445.8	69.3403	4922.53	24.5789	4.15623	543.941	-9.53933	3184.68	6570.87	1501.7	-2.93183	3763.15	-24.3435	6071.05	-0.259066	7539.94	8071.59	1963.93	-0.91833	5813.45	-0.0606784	1544.39	-4.12926	5127.54	37.7788
	35	583.227	8355.4	1090.99	1882.26	73.0513	3957.6	8222.58	172.747	6749.94	3.51012	7486.49	7311.02	2.68658	5175.04	8184.1	8114.03	49.9112	6957.43	28.0716	8018.42	-0.518106	4357.63	148.716	2596.71	143.114	4926.31	57.4588	19.9083	575.322	7.15735	3590.13	6902.13	1543.62	1.36443	4223.15	-9.49034	6420.29	-2.20313	7681.35	8143.7	2248.46	3.27692	6176.83	0.972727	1642.94	1.54324	5425.43	36.8383
	36	1112.28	8433.58	1156.44	1990.78	152.55	4169.66	8299.27	351.385	6758.66	0.394928	7607.82	7607.83	-0.462099	5462.05	8237.54	8195.99	46.2205	7299.43	60.178	8117.74	1.59644	4427.58	312.846	2747.62	312.805	4927.99	121.7	50.3246	609.453	2.2961	3995.59	7233.4	1576.3	1.58893	4683.16	19.091	6747.53	-4.39246	7791.13	8200.23	2517.81	0.789217	6540.21	-5.633	1741.5	-1.80043	5723.33	37.0589
	37	2059.08	8497.62	1221.89	2099.31	278.332	4381.73	8362.01	691.862	6772.58	0.849466	7703.08	7904.65	-2.6474	5749.06	8285.39	8262.99	52.1918	7641.43	116.152	8196.7	2.36959	4481.42	616.275	2898.52	611.713	4930.76	253.406	101.315	647.449	3.42916	4401.04	7564.66	1603.16	-2.60541	5143.16	66.2065	7048.1	5.71827	7881.01	8258.06	2776.2	4.98453	6903.59	-4.52885	1840.06	-6.52646	6021.23	43.4503
	38	3544.68	8548.6	1287.34	2207.83	499.104	4593.8	8408.67	1320.36	6776.65	3.79549	7782.24	8201.46	2.79942	6036.07	8321.64	8314.86	58.4213	7983.43	198.451	8265.3	-1.31546	4524.05	1180.95	3049.43	1176.24	4930.82	507.803	182.638	680.537	4.63848	4806.5	7895.93	1622.46	4.50932	5603.17	162.456	7328.84	0.879813	7952.34	8302.16	3015.45	7.20308	7266.97	1.67894	1938.62	-4.85362	6319.12	40.9199
	39	5386.83	8592.1	1352.78	2316.36	789.832	4805.86	8456.95	2330.41	6773.81	4.31036	7845.12	8498.27	4.88121	6323.09	8355.94	8360.37	54.4019	8325.43	313.792	8319.01	3.50221	4557.17	2137.37	3200.34	2112.43	4934.16	980.097	298.951	703.312	3.98036	5211.96	8227.2	1635.86	3.77996	6063.18	283.429	7585.66	3.27291	8011.33	8337.1	3235.49	3.89823	7630.35	-4.14903	2037.18	-11.2119	6617.02	42.2291
	40	6953.77	8625.69	1418.23	2424.89	1178.79	5017.93	8494.8	3694.7	6769.98	7.73076	7896.49	8795.08	8.45606	6610.1	8385.08	8397.57	57.9735	8667.42	430.648	8366.74	4.48953	4588.12	3482.75	3351.24	3434.14	4934.33	1798.08	437.612	721.804	0.0843948	5617.41	8558.46	1645.09	1.07981	6523.18	447.076	7823.36	2.90887	8057.99	8371.89	3441.04	5.99895	7993.73	6.38988	2135.73	-5.56647	6914.92	37.3675
[truncated: 48 more columns]

## Sheet: 运行信息
文件名 (File name)	20180305.pcrd
由用户创建 (Information about the user)	admin
注释 (Notes)
ID
运行已启动 (Start time/date)	2018/3/5 12:30:15 UTC +08:00
运行已结束 (End time/date)	2018/3/5 14:22:04 UTC +08:00
样品体积 (Sample volume)	25
盖温度 (Lid temperature)	105
扩增程序文件名 (Name of PCR procedure)	DFV2.prcl
反应板设置文件名 (Name of PCR template)	20180305.pltd
基座序列号 (Series of susceptor)	CT006544
光学头序列号 (Series of optical pickup)	785BR9041
CFX Manager 版本 (CFX Manager version)	2.1.1022.0523.
