# Supplementary material for: Expression of Concern: Antivirus effectiveness of ivermectin on dengue virus type 2 in Aedes albopictus
Source: PLoS Negl Trop Dis. 2022 Jan 11;16(1):e0010117. doi: 10.1371/journal.pntd.0010117 (PMC8751987; doi:10.1371/journal.pntd.0010117)
Supplement: S1 File — Primary data obtained from the PCR machine (BIO-RAD CFX96) are on the sheets titled, “RT-PCR process Records #” and “Ct Value #”. The “RT-PCR process Records #” sheets record the process of reaction during the detection of each sample in the machine, and the “Ct Value #” sheets record the Ct Value for each sample, which is automatically calculated by the machine, based on the process of reaction. All the corresponding Ct values were copied to the sheet titled the summary file provided as S2 File with this notice. The Reaction holes on the “RT-PCR process Records” and “Ct Value” sheets are corresponding to each other. On the “Ct Value” sheets, the Cq standard deviation values were automatically calculated by the detection machine, each reports a calculation based on the Cq value for an individual well and hence all standard deviations are reported as zero. In column E (“Sample ID”) of the “Ct Value” sheets, samples are identified according to the following label convention: [concentration]-[subgroup]-[sample number]. In other words, a ‘2-1-19’ label in column E (File: Row Data 1) designates that data in that row represent the result for the 2ng/ml concentration, subgroup 1, sample 19. On the Data Analysis worksheet this is the 19th value in the Ct Value column for the 2 ng/ml group indicated as 2-1. The third sheet in each “Row data #” file includes information about the PCR run. (ZIP) [file pntd.0010117.s001.zip › Row data 4.xlsx]

## Sheet: Ct Value 4
	反应孔 (Reaction Holes)	荧光基团 (Fluorophore)	目标 (Gene aimed to detecting)	内容 (Sample ID)	样品 (Sample)	生物集名称	Cq (Ct Value)	Cq 平均值 (Average of Ct Value)	Cq 标准偏差 (Cq Standard Deviation)	起始模板量 (SQ)	起始模板量的对数值	SQ 平均值	SQ 标准偏差	设定点	反应孔注释
	A01	FAM		64-1-5			36.641	36.641	0				0	55
	A02	FAM		32-3-15				0	0
	A03	FAM		8-1-13			34.6234	34.6234	0
	A04	FAM		16-1-3			22.8204	22.8204	0				0	55
	A05	FAM		2-1-22			38.31	38.31	0				0	55
	A06	FAM		8-2-17			34.6038	34.6038	0				0	55
	A07	FAM		c3-6			26.4325	26.4325	0			0	0	55
	A08	FAM		64-3-18			37.6058	37.6058	0			0	0	55
	A09	FAM		4-2-19			37.6502	37.6502	0			0	0	55
	A10	FAM		32-3-3			22.805	22.805	0				0	55
	A11	FAM		32-2-11			38.3311	38.3311	0
	A12	FAM		0-3-21			23.2675	23.2675	0
	B01	FAM		16-2-16			38.3706	38.3706	0
	B02	FAM		16-2-19			22.9168	22.9168	0
	B03	FAM		8-2-14				0	0				0	55
	B04	FAM		2-1-18			26.7325	26.7325	0				0	55
	B05	FAM		64-1-14				0	0				0	55
	B06	FAM		2-3-13			26.657	26.657	0				0	55
	B07	FAM		32-1-18			38.4083	38.4083	0			0	0	55
	B08	FAM		0-2-12			23.2804	23.2804	0			0	0	55
	B09	FAM		0-2-18			38.8357	38.8357	0			0	0	55
	B10	FAM		c1-19			32.724	32.724	0				0	55
	B11	FAM		2-1-17			26.6881	26.6881	0
	B12	FAM		16-1-18			38.3843	38.3843	0
	C01	FAM		c1-9			32.7005	32.7005	0
	C02	FAM		64-1-1				0	0
	C03	FAM		16-2-20				0	0				0	55
	C04	FAM		8-1-1			20.3203	20.3203	0				0	55
	C05	FAM		32-3-19			39.4115	39.4115	0				0	55
	C06	FAM		c1-16			37.6974	37.6974	0				0	55
	C07	FAM		c2-8			32.7821	32.7821	0			0	0	55
	C08	FAM		8-1-7			22.4966	22.4966	0			0	0	55
	C09	FAM		c2-16			39.6501	39.6501	0			0	0	55
	C10	FAM		8-1-14			37.714	37.714	0			0	0	55
	C11	FAM		32-3-2			22.5984	22.5984	0
	C12	FAM		0-1-17			39.7643	39.7643	0
	D01	FAM		64-1-12			27.9925	27.9925	0
	D02	FAM		8-2-18			37.8129	37.8129	0
	D03	FAM		0-3-7			20.3564	20.3564	0				0	55
	D04	FAM		64-1-16				0	0				0	55
	D05	FAM		c3-19			37.8649	37.8649	0				0	55
	D06	FAM		2-1-6			21.2093	21.2093	0				0	55
	D07	FAM		2-3-20			22.7316	22.7316	0			0	0	55
	D08	FAM		64-3-10				0	0			0	0	55
	D09	FAM		8-1-2			20.4371	20.4371	0			0	0	55
	D10	FAM		4-1-13			28.3901	28.3901	0				0	55
	D11	FAM		4-3-6			23.309	23.309	0
	D12	FAM		64-2-6				0	0
	E01	FAM		4-1-17			28.3843	28.3843	0
	E02	FAM		8-3-5			20.5169	20.5169	0
	E03	FAM		8-3-6			20.5425	20.5425	0				0	55
	E04	FAM		32-2-21				0	0				0	55
	E05	FAM		4-2-8			23.3826	23.3826	0				0	55
	E06	FAM		2-2-13				0	0				0	55
	E07	FAM		4-1-2			19.8936	19.8936	0				0	55
	E08	FAM		2-1-11				0	0			0	0	55
	E09	FAM		0-2-21			23.6751	23.6751	0				0	55
	E10	FAM		8-2-23				0	0			0	0	55
	E11	FAM		c1-18			24.4347	24.4347	0
	E12	FAM		0-2-9			21.2155	21.2155	0
	F01	FAM		2-1-9			21.6028	21.6028	0
	F02	FAM		0-1-12			23.5492	23.5492	0
	F03	FAM		32-1-19				0	0				0	55
	F04	FAM		64-3-21			23.4224	23.4224	0				0	55
	F05	FAM		64-3-3				0	0				0	55
	F06	FAM		32-1-6			24.2013	24.2013	0				0	55
	F07	FAM		64-3-7			37.8712	37.8712	0			0	0	55
	F08	FAM		2-2-3			20.5998	20.5998	0			0	0	55
	F09	FAM		32-1-22				0	0				0	55
	F10	FAM		32-3-5			25.7901	25.7901	0				0	55
	F11	FAM		4-3-21			25.23	25.23	0
	F12	FAM		16-1-15				0	0
	G01	FAM		8-1-5			22.1066	22.1066	0
	G02	FAM		8-2-4			20.6751	20.6751	0
	G03	FAM		32-3-8			29.1734	29.1734	0				0	55
	G04	FAM		8-3-9			22.2123	22.2123	0				0	55
	G05	FAM		8-3-10				0	0				0	55
	G06	FAM		32-3-7			29.0801	29.0801	0				0	55
	G07	FAM		2-3-4			20.8472	20.8472	0				0	55
	G08	FAM		16-1-7			25.2972	25.2972	0			0	0	55
	G09	FAM		32-1-21			25.5042	25.5042	0			0	0	55
	G10	FAM		4-3-2			21.0359	21.0359	0			0	0	55
	G11	FAM		4-3-15			25.2319	25.2319	0
	G12	FAM		c3-2			25.596	25.596	0
	H01	FAM		0-3-10			21.239	21.239	0
	H02	FAM		2-3-8			22.3122	22.3122	0
	H03	FAM		16-2-8			25.3686	25.3686	0				0	55
	H04	FAM		2-2-10			22.3698	22.3698	0				0	55
	H05	FAM		32-1-13				0	0				0	55
	H06	FAM		2-1-5			21.1003	21.1003	0				0	55
	H07	FAM		2-1-13			22.3843	22.3843	0			0	0	55
	H08	FAM		4-1-8			22.2304	22.2304	0			0	0	55
	H09	FAM		4-1-9			22.2345	22.2345	0			0	0	55
	H10	FAM		8-1-3			21.3818	21.3818	0				0	55
	H11	FAM		NC				0	0
	H12	FAM		PC			19.2349	19.2349	0

## Sheet: RT-PCR process Records 4
		Reaction Holes
	循环 (Cycle Number of Reaction)	A1	A2	A3	A4	A5	A6	A7	A8	A9	A10	A11	A12	B1	B2	B3	B4	B5	B6	B7	B8	B9	B10	B11	B12	C1	C2	C3	C4	C5	C6	C7	C8	C9	C10	C11	C12	D1	D2	D3	D4	D5	D6	D7	D8	D9	D10	D11	D12
	1	16.1645	33.4704	-23.9033	36.9104	-182.185	-31.0869	-12.9146	88.7564	49.529	32.839	-28.7421	96.6691	-40.5175	10.3374	45.249	99.6848	31.0686	-43.3765	30.5464	171.729	40.8367	4.43113	54.3468	31.1294	49.0329	96.4374	136.203	154.239	-55.871	-115.911	26.5744	80.4684	-60.3284	-5.00054	39.977	-20.8654	52.7208	18.3336	211.493	87.6326	-12.0965	73.5679	-36.6255	81.5275	43.4163	389.537	62.0943	14.48
	2	-3.98323	10.754	-31.7541	55.4568	-88.3053	-7.29232	59.7268	23.0177	50.6446	14.1216	-3.89965	45.4223	-14.4705	0.845308	7.33602	81.9813	15.0253	-44.1128	5.85475	73.3179	-1.90104	18.542	20.0263	0.863149	-8.57942	52.7003	68.5118	79.2618	-19.1187	6.68067	19.6641	42.2326	-24.726	-8.65219	-0.032917	-9.86464	29.2473	8.59427	79.2993	31.5061	-31.5253	23.0487	1.82543	-1.6864	20.5167	93.6496	27.5028	-26.5621
	3	-8.14644	6.86659	-32.0459	37.6617	-46.255	-3.47925	32.7169	12.3598	14.6298	9.20166	-1.31511	25.4582	-4.35605	0.311056	-1.55373	29.094	3.97578	-53.8854	-11.1899	35.5943	-0.873715	14.1579	12.7298	-18.0054	-12.415	19.0563	21.082	29.7397	-3.8905	15.1602	15.0707	26.819	-6.24595	-10.4273	2.87811	-4.37952	19.8684	-0.339805	21.8209	12.5204	-27.6321	12.8154	10.9485	-10.1539	2.48904	22.186	14.7318	-29.8515
	4	-6.10198	3.94551	-25.9863	16.6126	-18.4918	4.90423	16.8187	0.389679	-15.9744	-2.43122	-1.27662	8.5587	2.49555	-3.47763	2.60979	14.375	7.28065	14.059	-7.63722	24.2479	-3.64985	7.05709	2.38065	-1.13068	-13.6632	3.77952	11.8957	12.4295	-0.242305	0.724346	9.08368	17.5188	0.0118121	-7.8737	0.107178	0.697275	12.1467	1.90897	7.50458	16.2815	-21.9113	10.1754	10.6571	2.47092	4.21623	-5.08205	9.88359	-20.0483
	5	-23.5626	0.681576	-20.7813	17.4533	-8.70051	2.3143	43.784	0.0565175	-8.85659	1.44545	1.30823	-1.82946	5.38011	2.69697	-2.32948	0.316086	-0.716038	14.8486	1.79443	15.8645	-5.55134	10.1582	7.35414	-3.10496	-8.63509	-5.13638	4.66327	4.74483	1.90262	2.35142	7.39934	8.58611	0.70195	-2.83327	-4.02394	3.7506	2.42924	-3.99451	2.80976	6.87027	-18.799	-3.31321	6.92315	5.18674	3.32462	6.10654	2.86001	-15.6822
	6	-5.30338	-3.48828	-5.92397	20.8001	-4.3208	4.85478	48.2531	-0.978081	-2.38222	6.16658	-0.0765016	2.73794	-0.648208	7.89684	-3.76256	0.629152	2.00361	10.873	0.490475	5.97101	1.88536	14.7575	6.215	0.256672	2.50617	-3.19622	0.0564412	4.18105	-1.1364	-5.50791	7.76458	6.87419	0.619079	-2.27866	1.48679	-3.81469	-8.54456	-2.83543	-4.09908	5.08883	-12.2923	2.34122	6.1111	3.36255	9.47506	9.72761	1.55066	-16.1907
	7	1.74789	2.81068	-1.18233	-2.34491	7.34571	2.31605	43.0862	2.77778	-1.70501	0.528749	4.16112	-1.77988	4.59982	8.359	7.08023	-3.07401	7.8779	12.9745	2.0864	5.50211	1.30921	4.80325	-1.71543	0.612613	2.38575	-8.70782	-5.27152	-7.5554	1.84817	-0.954902	-1.84668	7.29546	6.59126	2.61835	12.3151	-0.692761	-2.17106	-3.11788	0.532058	3.6586	-2.48927	-2.40358	1.02779	-0.960032	7.49973	1.34064	-1.39114	-1.33936
	8	7.38137	-1.89888	1.62067	-12.3749	15.2492	4.3627	-4.27172	-1.81431	5.60346	1.08479	-1.46115	-2.57015	6.04436	14.7778	0.804042	0.914135	4.50142	19.3813	7.2239	-2.67737	2.16637	-2.94797	-1.93553	-2.46662	1.73825	-9.12187	-5.2273	-8.46263	0.608071	2.80226	1.44339	-5.10648	-0.297274	8.5613	6.47189	1.80772	-1.57525	1.91675	-6.99175	2.65042	-0.224429	4.68073	0.741545	6.15972	8.60054	5.88862	2.1611	-4.85971
	9	9.05448	-5.44375	4.92559	4.54618	14.5752	0.289352	-4.65604	1.10549	-0.188073	4.01452	0.901391	-3.50037	2.54225	10.047	1.57092	-5.92047	-1.23036	17.2582	4.98599	-11.2943	4.99327	3.2557	-0.455469	9.91522	9.62721	-6.74644	-5.08676	-11.3388	3.0651	1.78	-6.57685	-5.11783	0.538467	14.7205	7.08959	-0.596492	4.91108	2.21928	-4.46971	-1.25077	9.70967	3.08171	-3.17944	1.38496	2.57002	11.5139	3.29877	-1.90252
	10	7.55056	2.76084	16.674	-22.7673	25.6737	2.7643	-29.1252	1.77768	5.99231	6.2562	0.0661583	-6.3863	4.81206	7.02448	2.7265	-3.11874	3.52386	10.1168	8.49446	-11.2593	3.34569	-0.294028	3.83427	-1.69706	12.6447	-4.2024	-3.45463	-12.7561	1.45097	4.64526	-8.13342	-19.0632	1.34693	12.4707	8.89349	-0.414777	4.91642	3.04333	-4.35056	-6.53564	18.2649	-2.27203	-8.30395	-4.30974	1.32338	16.4551	-4.07144	9.998
	11	12.6243	-5.429	12.7895	-16.7456	15.5737	3.70227	-47.8464	2.18333	11.5258	0.69586	2.40107	-8.99617	6.12788	0.270839	4.42986	-3.80081	2.7525	8.72674	6.15426	-15.6981	0.482723	-0.758076	0.953324	11.1768	10.7291	-2.71504	-5.14847	-10.3096	-0.633946	0.877219	-2.6737	-10.3806	-0.484453	12.4864	8.57979	2.82053	-5.39098	2.68994	2.2765	3.71662	13.841	-2.52159	-4.79012	-4.52296	-4.27371	13.2611	6.36414	0.452146
	12	9.51906	2.29707	21.7156	-17.2062	20.3441	5.36295	-42.4928	4.34419	8.22057	-0.52948	2.29604	-4.24841	2.80738	-0.110162	-4.92619	-9.32633	-6.9424	8.23499	4.89469	-22.1341	0.982153	-4.90443	2.59024	6.39126	14.3704	-9.68109	-7.35012	-20.1502	-0.421251	2.06755	-6.69704	-15.5815	2.33146	14.6085	3.19619	6.12036	7.14779	4.74533	5.00347	0.694946	20.8857	2.32551	-16.3613	0.164343	-2.3782	10.3232	-3.6228	8.85307
	13	12.9635	-6.45768	20.3275	-21.0778	24.5946	1.72542	-53.5001	-1.28847	12.8926	3.93894	2.23945	-10.5288	-0.61758	-3.50034	-0.0678193	-3.53362	1.80779	2.49401	6.60243	-29.7817	5.87293	-3.87973	-3.27406	7.84439	12.7947	-4.09169	-7.11297	-10.6696	2.7322	0.313861	-8.22912	-12.1445	-1.68205	9.95294	6.89314	0.618946	0.557769	1.21146	-0.349964	-6.73541	16.0755	-1.80331	-8.84741	-3.0355	-1.61693	16.2111	-8.64676	6.2846
	14	9.68546	0.949822	26.6738	-36.0706	22.6078	-1.68193	-61.6715	-0.0288611	16.3202	5.90481	2.14106	-9.39631	-1.74472	3.11613	-1.59875	-5.3738	1.54565	-0.714152	9.51737	-32.8642	12.3191	-7.82706	-2.02705	6.19653	16.8146	5.2222	-0.167919	-8.52841	2.32767	1.22517	0.403386	-17.9471	0.320709	4.66157	2.54834	0.881955	3.51897	3.7667	-2.11315	2.50934	16.3971	-0.889406	-12.268	3.25474	-3.03971	13.8054	-6.13276	11.2382
	15	14.2943	-0.634748	23.0308	10.3113	23.5628	3.42797	-25.4201	-0.817842	3.65697	2.08693	1.83395	-11.0466	-3.48081	-1.84418	4.68676	-4.88563	1.39927	1.32922	4.09604	-27.0974	5.78009	-8.09215	-7.86352	18.2371	12.8966	2.71367	-2.81094	-1.25655	1.2267	3.67427	-5.67259	-18.5524	-1.41673	2.20173	-1.18835	1.41496	5.8531	3.22393	0.810959	-0.674862	21.6386	2.67618	-13.2047	2.09883	1.8681	17.2389	-8.12066	13.4437
	16	8.91527	4.41356	23.4038	-57.6572	20.5637	-6.98392	11.2821	-4.86258	-5.00296	3.66719	-5.22038	-11.5566	-1.86208	0.355895	1.96514	-7.00873	1.05549	2.56451	5.18596	-28.2214	3.99941	-14.6009	-1.79828	17.6438	10.2999	1.61983	0.77578	11.2042	0.0370463	6.88532	-0.435235	-16.347	1.67189	-1.78642	-1.16381	-0.344995	2.03493	3.12427	9.45565	-1.75601	16.8937	-3.78332	-2.78868	0.567651	21.7207	17.3045	-5.68841	13.4874
	17	9.97292	1.39524	23.4119	-21.1238	15.8952	1.21417	-5.0306	-1.45547	-6.33328	1.49194	0.536394	0.119888	-0.991713	5.08939	3.43718	-11.5644	5.15775	0.780818	2.6776	-18.2081	4.92283	-8.4375	-6.08503	8.80417	10.9292	6.89603	3.22384	46.8662	-3.64035	5.07282	2.30704	-0.175937	0.816619	6.55291	4.38222	-0.538657	-1.22906	4.78208	16.4285	2.84724	20.7739	7.13995	11.7566	0.509743	49.6687	16.21	-3.3495	17.5943
	18	5.86004	-4.28562	24.2648	-36.638	11.6802	-4.33598	-23.8472	-5.84462	8.24385	9.1977	-2.54852	5.32416	-1.01136	11.4687	0.287678	-6.68286	-0.419076	2.22071	4.62639	-7.79	3.66725	-13.7093	-0.0204956	13.6818	4.75602	0.142511	-0.420567	102.255	2.9761	4.08785	-4.21454	15.1227	-0.866663	2.45794	16.8011	0.13579	4.30231	6.49377	16.5048	7.64006	19.2393	17.2125	40.5101	-0.518299	124.375	7.53702	8.61698	14.3329
	19	7.61079	-0.347908	20.8667	-26.1331	11.2411	-6.64461	-36.068	-7.64543	7.97324	26.4413	4.02954	44.4436	-5.52686	34.9884	0.10774	-2.40585	-5.31869	-3.34655	3.92872	31.338	-2.46939	-11.4644	-1.23865	9.8174	3.26994	-0.619464	-6.00213	223.955	-0.888793	8.72249	-3.28932	69.061	2.31819	-7.43558	42.9244	-2.00791	10.9301	6.85063	35.4296	-5.10851	13.5429	44.9541	108.815	-1.7856	245.542	7.66488	34.4269	16.5303
	20	5.75023	-2.4161	19.6874	50.8916	2.72079	-1.90306	-35.9092	-3.37464	-2.9448	52.8584	-0.480876	97.9932	-2.16019	68.8794	2.21069	2.06648	-0.371024	-5.91957	1.22025	100.973	3.37094	-10.4132	3.05124	10.6345	3.58073	9.83856	3.11543	432.016	1.12846	4.84433	-4.14135	162.77	-2.06164	1.83408	85.1151	-5.33703	9.93159	4.64682	63.0667	-7.54705	14.451	96.1484	241.127	0.181805	476.075	1.19381	84.7965	9.22162
	21	6.14421	1.73255	7.81969	111.458	-0.548352	-4.19668	-54.3847	-4.25361	-1.49883	95.1645	-0.87142	209.884	-5.32744	154.382	-0.922041	15.8542	-3.70583	6.45078	-1.28609	214.372	2.92085	-15.902	6.08323	14.4959	0.510058	5.2699	2.87432	853.825	-3.06975	12.7813	-2.5213	358.847	-2.22505	-1.5327	188.327	1.89586	23.3386	3.61044	124.826	-11.3966	13.7637	202.373	489.375	8.39106	844.031	3.32752	164.451	10.5371
	22	6.9574	-0.293143	6.63208	270.777	-2.16449	-8.14315	-4.54717	-5.33232	13.3994	171.885	-3.59994	413.33	-4.00587	312.009	0.542522	37.2749	-4.76459	28.4646	-2.73208	400.805	-4.13643	-13.0627	23.2505	10.0889	-7.63959	14.5637	5.2818	1404.61	-1.55886	12.5456	-2.53413	717.735	3.07123	-6.27654	364.687	0.662267	23.5918	2.35434	234.421	2.59626	6.28365	383.643	954.94	-1.41734	1405.12	8.73956	332.45	9.75573
	23	1.05342	1.24691	5.31807	566.506	-8.04449	0.309705	-13.0971	2.21143	-0.723515	274.382	-2.78149	768.217	-1.52461	582.876	-1.9413	78.4236	-6.26793	77.5475	-1.85637	673.789	6.47478	-17.0944	46.5984	5.10576	-8.36683	8.70964	2.23132	2134.87	0.992499	14.1659	-2.18996	1384.67	5.16648	-4.58517	658.591	-0.116486	50.0738	2.68075	485.807	-2.61611	6.16169	717.051	1757.9	-2.83634	2134.87	-3.89462	635.871	13.6041
	24	1.97171	1.91471	1.5035	1063.78	-13.7289	-7.33357	-4.67839	-2.2656	-4.59543	411.254	-0.989478	1314.49	-4.36131	996.141	-0.916455	148.532	-1.96119	156.55	-4.58506	1038.47	-5.25638	-11.6446	95.7891	2.20343	-4.06483	8.99934	-4.46946	2896.34	-2.22762	12.8442	-0.621769	2469.27	0.239151	2.48914	1090.68	0.205129	80.6678	1.13003	864.152	-9.19373	2.44192	1279.76	2972.04	-4.80683	2902.58	5.72995	1148.04	6.06469
	25	-3.04218	4.09691	-7.02675	1859.26	-11.8836	-3.12306	14.79	-1.86841	-11.2135	585.541	-3.58023	2050.82	-5.97101	1611.17	-5.47436	297.463	-4.44639	320.119	5.60112	1490.75	-0.927801	-4.84666	197.039	0.035089	-7.35835	-1.66419	-0.837017	3677.64	3.18147	8.21291	1.02876	3993.14	3.0408	0.964313	1638.79	-0.436017	111.637	2.26424	1438.27	-0.696007	-1.21918	1939.01	4415.7	-2.26828	3696.49	24.6351	1941.03	7.17297
	26	-5.90129	2.37454	0.588318	2760.05	-16.2976	-5.83975	37.5055	12.5978	-4.07307	771.201	-4.57072	2929.72	-1.89446	2381.04	-4.3501	554.778	-2.72511	616.061	-3.5056	2041.19	4.71831	5.51185	385.037	-0.928074	-5.87665	-0.58478	4.44576	4425.48	0.226364	10.9246	1.99258	5645.78	-2.39115	10.7116	2208.15	-2.2892	163.728	-0.24627	2185.16	-8.38538	-6.16752	2704.14	5697.13	-4.43474	4487.96	54.7383	3063.55	6.04336
	27	-9.78358	6.29175	-14.0019	2872.54	-31.7061	0.875563	120.176	17.249	-8.63601	969.007	-1.96701	3027.41	-8.84718	2491.83	1.62291	585.526	2.43194	639.656	-7.44651	2203	2.59482	23.0363	417.389	1.07486	2.58148	5.13886	2.85816	4584.19	-4.87863	4.83818	0.994045	5699.97	-1.2504	3.61705	2788.76	-3.71889	232.553	-2.00665	3012.15	-1.81012	-11.6392	2807.06	5744.94	-7.35236	4640.06	135.833	3158.3	7.66423
	28	-3.81354	2.86836	-22.7841	2972.88	-29.8001	0.893014	253.954	28.4946	-0.861383	1173.55	2.30402	3110.12	-6.63941	2594.38	-0.536125	611.513	1.66024	659.453	-2.27126	2360.95	-7.61101	60.8966	448.229	-6.25649	11.5591	5.23251	-3.23034	4729.5	-5.8239	6.01346	7.83157	5743.74	3.0181	17.1833	3360.68	-3.48671	310.332	-2.40938	3799.4	-1.64002	-13.9504	2899.21	5782.74	9.1252	4778.43	259.139	3232.59	2.83781
	29	-4.42268	0.315067	-16.6035	3054.87	-34.9512	5.43221	502.263	42.4937	19.7801	1381.7	-2.40217	3179.23	-2.97165	2688.83	-0.77135	634.243	1.39509	675.987	-4.24032	2515.23	4.90429	152.092	477.242	-7.84133	49.9982	3.50482	0.131053	4864.84	-4.47956	3.47003	18.5317	5781.56	-2.41922	45.3868	3906.75	-1.65378	398.417	-0.28576	4456.94	-7.06688	-18.2972	2977.42	5814.97	-0.401275	4904.05	519.632	3293.73	3.52605
	30	-3.06195	5.85954	-12.9328	3122.35	-30.9654	26.6381	785.243	57.9373	7.94968	1586.9	-3.47038	3235.65	4.85714	2773.08	1.30714	653.337	-2.34443	689.607	2.94829	2663.82	0.968832	308.386	504.599	-12.0443	111.372	-2.57925	3.76957	4987.78	-2.68477	3.76448	38.1791	5812.84	-1.4204	51.9879	4429.36	-3.5486	500.087	-4.57456	4959.94	-6.06592	-16.0115	3045.78	5839.54	0.519379	5018.51	941.023	3343.72	7.41341
	31	6.20151	2.92462	-10.0676	3335.35	-29.6779	61.7015	1106.95	87.0861	-0.00164106	1787.59	-0.86599	3487.47	9.4673	2986.33	-1.98233	703.937	-1.63407	841.201	-5.56947	2851.1	-2.38504	608.628	547.675	-9.61276	235.671	2.12846	-3.85624	5348.21	-0.412138	-8.51106	72.9113	6027.83	-0.146189	39.7523	4920.32	-2.73647	602.745	-3.97427	5324.09	-9.84785	-22.1004	3292.02	6146.15	-0.457087	5363.65	1571.67	3548.31	-7.32439
	32	19.0474	5.4603	20.1484	3548.35	-21.9165	117.25	1439.86	126.475	1.64526	1981.67	2.47959	3739.29	25.9338	3199.59	-0.0193972	754.537	4.21141	992.795	5.43563	3038.37	6.23055	1150.66	590.752	-12.2647	456.614	-1.07721	6.27673	5708.65	-0.520358	-9.60478	156.836	5796.93	0.0355837	68.3927	5383.67	1.66352	707.313	0.454179	5585.89	-2.06621	-24.6532	3538.27	5806.28	1.80027	5708.79	2257.23	3752.9	-1.97159
	33	46.453	1.62471	71.0355	3761.35	-1.45931	236.76	1763.38	173.904	3.75072	2170.6	13.2618	3991.11	58.7353	3412.84	2.59166	805.137	10.7203	1144.39	17.5117	3225.65	7.31305	2084.13	633.828	2.63492	807.182	-4.16989	2.94492	6069.08	6.07018	-0.935421	320.129	6011.31	7.34948	95.9509	5815.93	3.40354	815.443	8.60241	5766.99	1.13774	-16.2708	3784.52	6111.11	2.02806	6053.93	2982.8	3957.49	0.467775
	34	114.408	-1.11968	170.201	3974.35	45.3672	456.994	2072.8	236.155	3.21832	2349.28	31.88	4242.94	116.589	3626.09	2.79401	855.737	2.14272	1295.98	32.9989	3412.92	29.6339	3494.38	676.905	22.2644	1263.01	-3.1311	-1.74125	6429.51	8.47305	-6.25599	636.051	5781.06	21.0662	123.324	6218.97	8.0848	925.474	12.8929	5891.45	7.36899	-3.05793	4030.76	5773.22	-0.599528	6399.07	3698.09	4162.08	-1.35121
	35	218.799	-1.85175	355.301	4187.35	133.123	866.514	2366.23	310.362	17.4207	2519.12	66.7808	4494.76	233.271	3839.34	-0.106657	906.337	3.27408	1447.58	76.0896	3600.2	67.151	5097.17	719.981	60.5928	1781.25	1.50613	2.77926	6789.94	30.1011	0.211373	1173.9	5994.84	32.7306	160.52	6592.98	22.6488	1032.06	37.3509	5977.93	0.120223	27.9519	4277.01	6076.28	-1.32569	6744.22	4376.18	4366.67	-3.67177
	36	394.925	-2.55216	655.047	4400.35	278.666	1570.15	2650.81	411.133	64.1508	2680.14	134.903	4746.58	430.748	4052.59	2.61798	956.937	7.35696	1599.17	146.656	3787.47	134.136	6353.56	763.058	132.548	2314.14	-0.951785	5.05386	7150.37	66.5365	15.3592	1749.37	5765.24	58.8787	197.563	6938.57	48.7984	1137.26	78.2969	6036.3	-6.41615	79.2644	4523.26	5740.35	-0.902802	7089.36	5012.65	4571.26	-0.509479
	37	633.727	2.20175	1105.4	4613.35	501.795	2779.08	2914.75	525.397	116.399	2836.93	274.086	4998.41	800.18	4265.84	1.31334	1007.54	0.947411	1750.77	266.562	3974.75	242.505	7232.07	806.134	263.49	2856.64	-0.859876	-2.47286	7510.81	125.975	45.1177	2332.97	5978.41	113.051	236.024	7263.13	98.8267	1239.48	149.377	6081.97	19.9181	169.461	4769.5	6041.65	3.72079	7434.5	5604.38	4775.85	-4.06082
	38	950.271	-4.8209	1594.98	4826.35	811.277	4083.32	3179.31	653.755	199.338	2988.6	540.335	5250.23	1406.13	4479.09	-1.60346	1058.14	0.720485	1902.36	492.606	4162.02	439.369	7842.04	849.21	494.738	3393.07	-2.45228	-0.655285	7871.24	238.726	112.43	2863.29	5749.47	218.273	283.965	7568.31	200.812	1343.68	294.184	6117.74	9.18715	307.858	5015.75	5707.67	-2.51287	7779.64	6156.02	4980.44	-9.44788
	39	1302.94	0.00472744	2120.11	5039.35	1189.19	5355.37	3428.92	801.445	426.737	3137.11	1001.52	5502.05	2285.76	4692.34	2.49015	1108.74	1.63168	2053.96	812.151	4349.29	703.769	8384.41	892.287	814.858	3916.26	-3.7043	7.12585	8231.67	428.499	233.998	3311.24	5962.03	408.283	333.152	7862.03	382.294	1446.72	563.709	6156.86	0.762848	498.965	5262	6007.23	2.69496	8124.78	6676.75	5185.03	-9.18479
	40	1664.02	0.125118	2638.65	5252.35	1602.81	6367.66	3677.96	957.599	819.298	3283.52	1787.3	5753.87	3427.03	4905.59	-0.310302	1159.34	4.29641	2205.55	1265.58	4536.57	1032.88	8848.8	935.363	1218.35	4426.64	4.53457	-0.392381	8592.1	744.333	471.745	3677.27	5733.74	740.633	376.587	8140.72	743.648	1543.93	1024.79	6189.63	13.339	728.035	5508.24	5675.19	-3.79808	8469.93	7171.33	5389.62	-16.0146
[truncated: 48 more columns]

## Sheet: 运行信息
文件名 (File name)	20180305.pcrd
由用户创建 (Information about the user)	admin
注释 (Notes)
ID
运行已启动 (Start time/date)	2018/3/5 14:38:29 UTC +08:00
运行已结束 (End time/date)	2018/3/5 16:30:20 UTC +08:00
样品体积 (Sample volume)	25
盖温度 (Lid temperature)	105
扩增程序文件名 (Name of PCR procedure)	DFV2.prcl
反应板设置文件名 (Name of PCR template)	20180305.pltd
基座序列号 (Series of susceptor)	CT006544
光学头序列号 (Series of optical pickup)	785BR9041
CFX Manager 版本 (CFX Manager version)	2.1.1022.0523.
