# Supplementary material for: Expression of Concern: Antivirus effectiveness of ivermectin on dengue virus type 2 in Aedes albopictus
Source: PLoS Negl Trop Dis. 2022 Jan 11;16(1):e0010117. doi: 10.1371/journal.pntd.0010117 (PMC8751987; doi:10.1371/journal.pntd.0010117)
Supplement: S1 File — Primary data obtained from the PCR machine (BIO-RAD CFX96) are on the sheets titled, “RT-PCR process Records #” and “Ct Value #”. The “RT-PCR process Records #” sheets record the process of reaction during the detection of each sample in the machine, and the “Ct Value #” sheets record the Ct Value for each sample, which is automatically calculated by the machine, based on the process of reaction. All the corresponding Ct values were copied to the sheet titled the summary file provided as S2 File with this notice. The Reaction holes on the “RT-PCR process Records” and “Ct Value” sheets are corresponding to each other. On the “Ct Value” sheets, the Cq standard deviation values were automatically calculated by the detection machine, each reports a calculation based on the Cq value for an individual well and hence all standard deviations are reported as zero. In column E (“Sample ID”) of the “Ct Value” sheets, samples are identified according to the following label convention: [concentration]-[subgroup]-[sample number]. In other words, a ‘2-1-19’ label in column E (File: Row Data 1) designates that data in that row represent the result for the 2ng/ml concentration, subgroup 1, sample 19. On the Data Analysis worksheet this is the 19th value in the Ct Value column for the 2 ng/ml group indicated as 2-1. The third sheet in each “Row data #” file includes information about the PCR run. (ZIP) [file pntd.0010117.s001.zip › Row data 5.xlsx]

## Sheet: Ct Value 5
	反应孔 (Reaction Holes)	荧光基团 (Fluorophore)	目标 (Gene aimed to detecting)	内容 (Sample ID)	样品 (Sample)	生物集名称	Cq (Ct Value)	Cq 平均值 (Average of Ct Value)	Cq 标准偏差 (Cq Standard Deviation)	起始模板量 (SQ)	起始模板量的对数值	SQ 平均值	SQ 标准偏差	设定点	反应孔注释
	A01	FAM		32-3-6			26.0022	26.0022	0				0	55
	A02	FAM		2-3-18				0	0
	A03	FAM		2-3-2			20.4306	20.4306	0
	A04	FAM		2-3-3			20.4369	20.4369	0				0	55
	A05	FAM		32-1-15				0	0				0	55
	A06	FAM		64-1-2			22.509	22.509	0				0	55
	A07	FAM		16-3-14				0	0			0	0	55
	A08	FAM		2-3-22			35.3686	35.3686	0			0	0	55
	A09	FAM		0-1-2			19.9293	19.9293	0			0	0	55
	A10	FAM		0-3-18				0	0				0	55
	A11	FAM		2-1-15			22.6331	22.6331	0
	A12	FAM		2-1-23				0	0
	B01	FAM		0-3-9			20.5639	20.5639	0
	B02	FAM		64-1-3			26.0413	26.0413	0
	B03	FAM		c3-3			25.89	25.89	0				0	55
	B04	FAM		0-1-15				0	0				0	55
	B05	FAM		4-2-5			20.0246	20.0246	0				0	55
	B06	FAM		32-2-5				0	0				0	55
	B07	FAM		8-2-19				0	0			0	0	55
	B08	FAM		32-1-4			22.6796	22.6796	0			0	0	55
	B09	FAM		64-2-20				0	0			0	0	55
	B10	FAM		0-1-4			20.082	20.082	0				0	55
	B11	FAM		16-2-9			26.0599	26.0599	0
	B12	FAM		2-1-16			23.1483	23.1483	0
	C01	FAM		64-3-13				0	0
	C02	FAM		0-2-16			37.2033	37.2033	0
	C03	FAM		8-2-1			20.3838	20.3838	0				0	55
	C04	FAM		32-2-23				0	0				0	55
	C05	FAM		32-2-9			37.1912	37.1912	0				0	55
	C06	FAM		16-3-1			22.899	22.899	0				0	55
	C07	FAM		32-1-5				0	0			0	0	55
	C08	FAM		4-2-2			19.8954	19.8954	0			0	0	55
	C09	FAM		0-1-10				0	0			0	0	55
	C10	FAM		0-3-16			23.3163	23.3163	0			0	0	55
	C11	FAM		4-3-18				0	0
	C12	FAM		0-3-12			22.4103	22.4103	0
	D01	FAM		8-3-14				0	0
	D02	FAM		4-2-14			37.4299	37.4299	0
	D03	FAM		4-3-8			23.4125	23.4125	0				0	55
	D04	FAM		c3-4				0	0				0	55
	D05	FAM		2-1-14			22.411	22.411	0				0	55
	D06	FAM		32-2-7				0	0				0	55
	D07	FAM		64-2-4			37.482	37.482	0			0	0	55
	D08	FAM		4-3-9			23.5536	23.5536	0			0	0	55
	D09	FAM		32-3-18				0	0			0	0	55
	D10	FAM		4-3-11			24.2281	24.2281	0				0	55
	D11	FAM		0-3-13				0	0
	D12	FAM		0-1-6			20.603	20.603	0
	E01	FAM		32-2-22			24.6722	24.6722	0
	E02	FAM		2-1-20			37.9995	37.9995	0
	E03	FAM		8-3-13			23.7353	23.7353	0				0	55
	E04	FAM		64-2-12				0	0				0	55
	E05	FAM		64-1-19				0	0				0	55
	E06	FAM		64-1-7			37.9873	37.9873	0				0	55
	E07	FAM		0-1-7			21.2279	21.2279	0				0	55
	E08	FAM		64-3-19				0	0			0	0	55
	E09	FAM		64-2-15			37.8763	37.8763	0				0	55
	E10	FAM		8-3-1			25.2604	25.2604	0			0	0	55
	E11	FAM		16-1-20				0	0
	E12	FAM		0-1-18			25.4946	25.4946	0
	F01	FAM		2-2-5			21.5203	21.5203	0
	F02	FAM		4-3-5				0	0
	F03	FAM		0-1-14			25.2511	25.2511	0				0	55
	F04	FAM		64-2-14			25.2869	25.2869	0				0	55
	F05	FAM		2-3-19			39.8775	39.8775	0				0	55
	F06	FAM		4-2-10			25.2411	25.2411	0				0	55
	F07	FAM		0-3-19			39.7714	39.7714	0			0	0	55
	F08	FAM		2-2-11				0	0			0	0	55
	F09	FAM		8-2-7			22.3132	22.3132	0				0	55
	F10	FAM		32-3-9			38.0769	38.0769	0				0	55
	F11	FAM		4-3-3			22.1107	22.1107	0
	F12	FAM		32-3-20				0	0
	G01	FAM		c2-19			26.8025	26.8025	0
	G02	FAM		0-2-19			38.8882	38.8882	0
	G03	FAM		4-2-6			22.2159	22.2159	0				0	55
	G04	FAM		16-1-12			38.2892	38.2892	0				0	55
	G05	FAM		2-2-19			38.2055	38.2055	0				0	55
	G06	FAM		4-2-16				0	0				0	55
	G07	FAM		2-1-8			21.5495	21.5495	0				0	55
	G08	FAM		2-3-17			38.2981	38.2981	0			0	0	55
	G09	FAM		c2-9			32.9588	32.9588	0			0	0	55
	G10	FAM		8-1-8				0	0			0	0	55
	G11	FAM		2-1-21			38.198	38.198	0
	G12	FAM		16-2-17				0	0
	H01	FAM		c2-10			33.0076	33.0076	0
	H02	FAM		c3-11			33.2112	33.2112	0
	H03	FAM		c3-12			33.2321	33.2321	0				0	55
	H04	FAM		c1-2				0	0				0	55
	H05	FAM		64-3-1			38.138	38.138	0				0	55
	H06	FAM		c1-12			32.8802	32.8802	0				0	55
	H07	FAM		c1-11			32.8174	32.8174	0			0	0	55
	H08	FAM		c3-10			32.8351	32.8351	0			0	0	55
	H09	FAM		2-2-16			38.108	38.108	0			0	0	55
	H10	FAM		8-1-6				0	0				0	55
	H11	FAM		NC				0	0
	H12	FAM		PC			19.275	19.275	0

## Sheet: RT-PCR process Records 5
		Reaction Holes
	循环 (Cycle Number of Reaction)	A1	A2	A3	A4	A5	A6	A7	A8	A9	A10	A11	A12	B1	B2	B3	B4	B5	B6	B7	B8	B9	B10	B11	B12	C1	C2	C3	C4	C5	C6	C7	C8	C9	C10	C11	C12	D1	D2	D3	D4	D5	D6	D7	D8	D9	D10	D11	D12
	1	8.41251	53.8074	86.7344	82.0465	41.031	161.08	47.5195	-36.6471	175.986	67.2215	55.1247	58.2246	45.4074	43.2615	-9.01915	39.0795	216.578	89.2064	52.5143	30.5803	72.0378	70.349	-12.2544	57.3426	51.1312	-6.61283	79.93	73.8311	16.6328	105.15	79.7386	24.2191	72.9164	13.2811	64.9524	68.462	82.1508	5.30226	51.4539	53.1865	43.5974	61.4837	16.2723	-47.7124	99.1836	-40.9931	57.0387	20.8695
	2	-9.01595	32.6577	17.8226	33.3054	35.3076	62.2936	29.3017	-10.7989	81.8988	24.5918	36.1781	39.9698	19.4745	-0.487751	12.9713	58.4648	112.41	67.211	20.9921	8.94348	29.4118	35.0977	7.70481	28.8067	18.3663	-12.2347	41.235	23.528	-15.5779	82.6385	46.2151	18.3815	39.7825	56.9367	24.248	24.4011	45.4294	-15.9559	5.53985	18.3487	47.6389	46.0073	-4.75881	-9.07559	81.8864	-3.64736	83.76	23.1437
	3	-15.3149	20.8339	-2.58824	23.9621	9.19036	23.4156	16.5831	2.24369	29.5335	13.1534	23.3389	14.8286	12.8319	-11.0534	14.0409	21.846	51.5042	26.2213	7.12843	-3.93086	4.77626	19.067	11.3423	2.48796	15.37	-17.5744	24.5192	11.071	-14.8756	55.3457	29.2821	13.1495	22.261	51.7906	3.73133	11.042	17.2868	-26.813	-10.808	4.48773	25.0679	10.7719	-21.8502	7.32504	33.9268	19.4278	52.1143	5.85997
	4	7.51827	18.0737	10.4656	8.62975	18.271	3.04795	13.7145	2.96206	9.59897	-3.20286	15.0277	11.338	11.8721	-15.9957	12.5152	0.205083	17.019	38.4969	-11.6382	3.73927	2.97535	5.87883	9.55119	-0.114904	16.7396	-6.91834	11.5009	-11.9402	-10.5209	36.2752	17.5855	7.59936	16.8279	25.0834	1.63306	2.63281	17.6771	-22.9048	-1.75331	0.066861	16.1977	9.57669	-12.2398	12.9944	41.9833	12.1337	1.68914	5.07322
	5	-2.49681	5.71963	5.34097	7.31437	9.29347	3.31758	2.01802	5.18385	-1.71782	-36.5714	15.6542	-36.5782	1.05317	-11.3189	5.21847	8.06336	-3.91298	-13.8577	18.6888	-1.05085	-2.99018	1.69978	10.3048	3.64374	-0.755281	-0.485771	1.43589	14.9814	1.24014	11.4507	9.06446	-0.158274	1.00511	11.428	10.0331	-1.41318	17.1252	-14.5274	3.96183	-2.51169	17.8834	-8.53728	-8.52652	16.068	30.2765	16.9477	24.7003	5.0678
	6	8.30212	-5.97051	11.529	2.72344	-8.5268	0.650076	-0.168975	6.64572	-6.75903	-10.2522	9.67136	-0.889329	-0.623856	-3.90298	9.98986	-3.77701	-18.1031	-10.9269	-12.7133	12.539	1.55346	3.68948	3.69074	4.59605	19.2178	-7.11376	10.8374	-14.9547	-7.87588	7.51079	11.3099	0.166164	-5.37357	11.6331	3.05708	2.201	2.66899	-7.88356	11.9264	-3.2807	6.06067	10.5641	-4.12872	3.95513	14.0647	9.99572	20.4304	5.25828
	7	8.05895	5.5653	9.54873	3.96496	0.295243	1.90363	-9.93767	6.77404	-12.2622	-29.0559	5.62338	-20.2616	1.94326	-2.77337	5.21353	-5.25416	-19.292	23.0621	-0.776923	7.85127	1.95955	0.889218	3.53872	5.44056	14.5934	-0.89287	0.646538	-21.0354	-2.35772	0.161163	9.6159	2.87784	-10.7466	-25.5269	1.61301	16.4337	-4.85872	5.10405	12.5267	-13.1873	-2.87971	-4.66814	5.78995	5.90193	1.39594	2.84392	-0.638298	6.94163
	8	4.83705	-11.1239	8.18934	-0.931404	-2.15495	9.22739	-10.2772	-1.73138	-5.26387	2.0118	-13.7468	-13.2304	-3.72734	22.0639	-0.758403	16.7102	-14.8694	5.46478	-18.8892	0.00662156	4.35186	-4.32059	-1.08901	8.28154	-7.34291	1.8826	-1.66167	13.4495	-2.06256	-8.65145	-16.9008	0.0234634	-11.3852	-16.3566	7.77786	11.0247	1.67819	6.29513	14.1983	0.215134	-0.286294	-11.0837	5.64372	1.99128	42.9222	1.05954	2.01389	10.187
	9	23.9087	0.441877	9.02962	-7.73362	-3.85552	3.94473	-6.01373	1.48352	-10.9124	11.1539	-12.2263	-19.4761	1.22535	29.2555	-2.36131	28.4507	-16.6145	-7.06105	-16.6686	14.7409	-2.77037	-6.5404	-1.1929	7.82264	13.5113	6.3144	-1.70124	-17.505	2.92606	-24.5215	-8.03716	-8.6538	-3.59052	-9.46668	4.57997	-0.00634005	-7.41064	6.8962	15.7435	0.583333	5.83721	2.32298	8.97642	-2.00867	-10.3396	-4.70413	14.3761	2.27332
	10	15.6718	-12.2389	0.367158	-7.98749	3.73654	5.24726	-6.42162	-0.748437	-12.4339	-25.0579	-10.8358	-4.32343	2.46694	36.138	-7.04233	-3.92836	-10.8751	9.25024	15.0801	6.6106	-11.8349	-4.73223	-2.00148	2.12617	-4.31264	8.79383	0.378214	11.8484	9.04948	-18.4527	-2.49483	-3.98843	-16.0382	-28.1242	18.0202	8.69342	6.76286	14.8252	6.10579	-4.18953	-13.0293	-5.23654	15.3831	-5.98528	-20.8355	-7.73453	6.31051	5.37297
	11	34.5214	-32.5621	9.92337	-8.17941	15.3227	20.2136	-11.93	-1.37504	-6.24823	22.7492	-14.3172	-10.8268	3.09822	19.704	-4.59691	-24.9534	-6.30906	-16.1717	7.5021	8.49332	-5.36568	-9.9425	-1.9246	14.667	7.14475	11.5924	-10.6139	-9.18244	8.9686	-25.9163	-13.7033	-3.83017	-2.70784	-37.3557	12.0445	7.31117	-5.46299	17.6888	10.4751	5.4791	-29.536	1.70181	7.02218	-11.3512	11.1337	-8.11978	6.05648	1.35681
	12	12.4965	-9.71791	3.1214	-10.8279	19.1225	5.83576	5.82944	-1.46855	-13.4017	7.23094	-17.1915	13.3936	13.7417	18.0701	-5.88253	7.37841	-2.4787	-14.8578	0.390901	0.609505	-4.98198	-7.36421	-5.93691	-2.45376	6.09039	9.96871	-6.58743	11.7679	7.05487	-25.4231	-12.5489	-11.2171	-10.1972	-31.2271	19.9729	-13.5838	2.04007	14.6418	-3.30983	9.66183	-20.8091	1.48771	7.89772	-9.21608	4.47521	-13.0742	-18.0397	1.15223
	13	27.7295	-4.54772	-6.77497	-8.62487	15.9768	12.3143	1.85714	-0.469831	-3.30485	10.2548	-12.7875	8.86827	9.01655	14.2316	-10.3327	10.3651	8.86591	5.99213	12.1347	1.70399	-1.93094	-7.91731	-11.2327	-9.11318	10.13	11.794	-11.6184	-15.111	9.96792	-39.1031	-2.33571	1.29658	-2.26191	-24.4322	20.4601	2.95819	-4.43741	20.6938	3.64116	23.2054	-18.2761	4.7472	12.1972	-12.4423	-19.9387	-18.3055	11.5783	7.69361
	14	5.31614	-16.9013	-0.896901	-15.0968	-0.656147	4.90732	-3.71278	0.0131919	-2.42639	-17.3717	-8.15162	7.39199	13.9185	11.7715	-11.3395	15.3182	16.1867	14.9889	8.92644	2.06554	-9.74632	-2.54065	-14.3645	2.75516	9.41037	15.2227	5.26279	-7.76585	11.1215	-33.1063	-14.5402	-1.77367	16.0015	-22.0372	19.5861	2.07804	-18.5033	19.7712	-7.02027	12.5595	-27.6075	4.87346	9.78195	-15.892	0.090273	-18.9116	-21.9914	-1.71066
	15	-5.87409	-4.06715	7.17376	-5.42001	-0.332613	1.23507	1.71458	1.83173	13.1118	10.8063	-17.2815	-0.706153	18.5269	2.70105	-13.5095	-2.02005	30.873	-22.4559	1.0195	-7.10787	-3.9904	10.914	-15.2793	-1.2322	5.58921	1.17812	7.59126	-11.0402	18.3171	-35.3506	3.33407	4.90422	-10.3709	-18.154	-2.54045	-22.0107	-29.1526	23.0449	-1.94264	2.93067	-9.63389	4.56953	12.3661	-17.0696	-10.5214	-29.1336	-5.68914	2.25504
	16	8.27558	2.12331	17.1099	15.2008	0.372505	6.4446	-9.1266	1.21481	25.9742	9.76529	-16.4658	-5.02028	31.3821	-2.74711	-17.4498	-18.2754	54.2818	-17.0246	8.11947	-4.08576	-5.16345	28.3246	-11.535	-5.67115	-13.5613	11.9426	41.9578	4.98688	11.5355	-29.1125	7.66282	21.8913	13.8359	-25.5601	17.8153	-14.0923	-0.420612	23.3619	-10.7888	3.65345	-16.9595	8.43412	11.319	-14.8939	-40.1971	-23.0594	-41.4529	15.652
	17	2.68933	-15.3153	42.8703	45.8956	-8.07333	7.83535	-2.75185	-3.14923	63.5695	11.5682	-6.78598	14.2809	46.0496	-1.45002	-17.448	-2.6858	88.8742	-6.94152	-4.00686	10.8528	3.49525	94.1096	-16.2805	-2.85167	-8.35251	12.9668	101.561	-0.745262	17.1604	-16.8729	-5.46301	60.2463	8.65169	-23.314	-16.504	-6.75155	-9.37818	17.9631	10.6199	3.65909	-4.43642	2.46026	11.5813	-6.54503	-36.304	-13.6919	-39.6489	35.3641
	18	-13.4847	2.3497	105.859	97.7353	-6.87273	14.4736	-1.14974	-3.28895	101.248	-19.7241	-12.6441	4.21792	69.6705	-6.61708	-11.3698	-14.8013	126.435	-21.6241	12.3676	8.75278	-0.718681	181.299	-11.1812	5.72071	-19.3461	12.7898	200.098	6.28659	9.82197	-1.16311	-1.91508	119.874	10.0985	-1.52978	-25.8306	18.2389	14.2474	15.0319	0.203414	-14.4616	24.4839	-1.42748	12.1138	15.4701	-47.6845	0.369226	3.83694	96.18
	19	13.4981	9.73755	215.453	209.468	-11.2679	27.5478	1.52706	-1.95313	165.645	27.4064	18.1645	4.83244	141.361	-7.70317	-6.52213	-26.5499	218.781	-8.81352	-3.43539	36.5756	9.58032	366.93	-0.902221	18.8856	-4.76998	6.70149	400.38	11.3973	8.12533	32.3525	-1.55455	239.051	-13.2522	21.5963	-32.0183	36.1945	-2.13609	14.4962	16.0775	-5.21589	69.5683	-17.1579	11.0752	55.1035	-14.4148	22.0317	-6.41208	197.623
	20	0.375022	17.6859	429.556	425.185	-21.604	60.9727	5.80188	-5.76189	249.813	-29.0368	65.3246	9.78541	249.158	-6.48973	18.187	-12.8552	349.847	-13.8628	26.3369	93.2161	-0.735432	721.935	11.9319	56.4959	-31.2701	9.58361	742.769	5.43729	9.90024	116.862	-6.34899	452.585	-6.94087	90.832	-13.9731	116.891	8.44578	17.3117	42.0247	4.88056	174.353	4.93459	12.5635	135.297	-48.6404	71.1808	-39.9238	383.781
	21	-2.50454	0.306355	793.759	775.938	-1.48134	117.982	4.58652	-5.06408	345.266	8.25592	161.611	15.4232	415.574	0.886565	57.687	-18.5805	566.968	-6.35577	-12.0581	183.536	2.89752	1327.15	51.9878	139.579	-24.0212	6.42531	1291.99	15.4513	2.73437	248.258	0.104661	814.278	11.3247	194.425	-29.3826	227.319	2.74833	10.944	106.131	-4.54051	374.516	-12.7041	2.81588	300.659	-48.4087	185.277	-10.973	695.351
	22	9.83308	-8.82697	1366.69	1269.1	-24.8665	246.996	-3.01291	-8.42553	475.02	-4.6054	349.287	6.4467	670.443	16.9905	140.028	-20.685	856.95	-2.55399	-9.59066	377.559	1.10681	2146.55	122.219	283.781	-18.9773	9.22667	2074.99	14.8729	4.91455	491.843	-8.28603	1360.06	-7.50095	393.392	-35.1419	442.511	-2.424	6.69497	239.179	-16.3647	697.507	-11.4323	5.73061	610.288	3.84687	392.548	-32.3955	1194.02
	23	62.7207	-6.53181	2168.27	1921.69	-17.2786	480.328	-5.73699	-6.21261	608.247	-4.34357	695.821	5.16079	1001.9	64.8361	287.161	-6.92342	1254.59	-16.6389	-27.0972	688.145	4.33297	3072.33	247.575	559.741	-21.1194	2.26124	2838	2.15525	-2.86667	902.004	-20.7883	1940.14	-6.63905	739.836	-38.0767	836.722	9.05365	4.36039	465.338	-16.2998	1254.45	-4.01486	2.51896	1175.62	-31.1206	780.665	9.73763	1909.73
	24	177.562	11.4232	3008.36	2592.45	-19.4519	877.663	6.46489	-9.44293	746.865	-22.2259	1208.96	17.2914	1354.19	167.121	578.895	-9.26947	1684.89	-2.60173	0.873934	1208.54	1.92149	3942.84	501.958	986.836	-16.2196	4.89134	3586.39	8.26896	3.32254	1517.15	-2.76669	2532.2	-6.92142	1264.12	-38.8225	1414.47	-5.99621	-2.80378	853.553	-13.8001	2150.14	-14.3768	-1.51528	2105.73	-11.3187	1462.75	1.34158	2676.76
	25	345.827	-8.8415	3881.41	3276.76	-13.3938	1569.57	9.74552	-10.7719	889.635	5.78584	2001.83	1.19121	1721.19	343.943	1113.49	-27.159	2150.88	11.6721	1.26306	1891.64	11.5006	4711.54	958.25	1616.9	-23.446	-0.582384	4303.36	12.6308	-2.35337	2321.25	-23.5724	3069.55	-4.07869	1932.64	-41.0819	2265.32	-11.4413	-6.09666	1407.73	-16.94	3389.06	-14.486	-4.41363	3410.87	-4.18554	2547.12	-9.6367	3491.35
	26	654.577	12.7309	4733.93	3943.52	-19.977	2347.87	-5.8888	-6.79143	1033.13	17.6861	2876.05	3.45643	2087.48	651.333	1999.28	-16.2065	2633.16	-1.01713	-17.6642	2618.4	-1.37414	5355.18	1731.81	2431.14	-24.8462	-3.5584	4983.89	9.96873	-7.83795	3150.13	21.3362	3520.01	-18.3816	2748.23	1.13298	3154.21	-27.7313	-12.1209	2150.68	-1.54997	4664.21	-5.68782	-3.85595	4832.52	-25.5061	4032.35	3.95068	4310.18
	27	699.145	7.26787	4905.38	4092.22	-14.4761	3195.81	0.784213	-3.74308	1177.82	10.5253	2995.47	1.02269	2447.53	1135.16	3264.54	-21.9487	3107.54	-9.70896	-4.54112	2741.36	-3.1472	5879.08	2870.54	2547.34	-8.34467	0.0845392	5132.83	-20.996	-4.06115	3250.25	-13.7043	3875.6	-8.46943	2836.66	4.63837	3289.81	0.202339	-7.09878	2255.65	-1.91145	4757.85	0.697862	-4.05832	4882.22	34.0934	4077.73	4.16176	4452.45
	28	742.974	7.73419	5061.85	4231.11	-15.1652	3992.98	3.44259	1.17888	1319.73	2.25923	3096.61	-1.69181	2797.87	1813.33	4686.72	-5.15097	3568.13	10.8659	4.9929	2852.88	-0.657503	6295.31	4212.5	2652.15	-22.9934	-13.0199	5271.04	0.953499	-9.8871	3333.79	-4.75962	4146.97	5.54913	2909.95	-18.4729	3414.89	1.96525	-14.7211	2353.7	-9.6523	4836.35	-12.8185	-7.21872	4922.79	19.1121	4114.38	25.5054	4585.2
	29	782.619	-9.30204	5204.69	4359.28	-14.9846	4670.83	-4.09722	15.6419	1461.96	-0.0690218	3182.94	6.17496	3136.77	2527.55	5848.91	-26.5131	3990.38	-15.3077	3.19998	2954.34	-3.29898	6624.13	5326.74	2751.91	-17.9852	-12.495	5399.95	-6.53785	-7.05702	3404.5	-5.55793	4348.17	-11.9751	2970.07	1.2107	3529.99	-6.44587	-14.599	2444.81	-9.38156	4897.73	-12.0705	-10.9313	4955.09	-0.215232	4144.21	-25.382	4704.39
	30	822.611	5.90872	5334.77	4476.38	-2.18282	5197.04	-3.46459	32.472	1599.44	7.80785	3260.11	-5.43579	3452.9	3268.31	6674.55	-19.4217	4374.84	-11.5297	-12.897	3048.44	-0.268885	6878.28	6125.86	2845.81	-13.6302	-14.8143	5519.87	-0.931495	-8.41897	3463.44	-0.365308	4496.77	-8.70169	3019.77	-27.0454	3639.11	-13.9609	-15.4124	2530.13	-6.982	4949.32	6.78241	-14.4663	4981.41	-20.1906	4167.11	-0.585738	4811.68
	31	890.87	-9.37083	5675.33	4819.59	-6.08677	5595.28	-3.8959	76.0881	1734.06	21.107	3487.95	9.14129	3749.82	3989.41	7161.21	-20.9459	4712.97	-20.1078	-1.02598	3281.66	5.00325	7077.35	6586.66	3049.79	-19.1408	-18.5722	5914.97	3.22251	-12.6473	3743.36	-1.27288	4609.94	-2.0901	3273.18	4.54805	3878.67	-12.3143	-20.822	2728.64	-11.5446	5265.09	-2.78433	-5.50902	5389.73	-28.4213	4502.94	4.8102	5148.69
	32	959.13	-7.81913	6015.89	5162.81	-7.53242	5877.63	0.248266	157.71	1864.4	-14.2146	3715.8	1.08679	4030.39	4667.43	7492.8	7.78321	5008.68	4.39143	-13.0527	3514.88	-5.53204	7232	6879.22	3253.77	0.574936	-12.2657	6310.07	3.35422	-8.54174	4023.28	13.1226	4693.51	0.141007	3526.59	3.75065	4118.23	-16.918	-5.17673	2927.15	-0.969629	5580.86	-4.51995	-5.5965	5798.06	-29.2246	4838.77	7.0552	5485.7
	33	1027.39	11.2691	6356.45	5506.03	-0.51779	6073.37	9.33548	329.959	1994.86	-2.51407	3943.65	-6.82324	4294.53	5291.93	7728.25	1.79264	5265.19	-18.2738	-4.59009	3748.1	5.30124	7351.64	7086.13	3457.75	-8.32974	-6.71689	6705.17	5.90842	7.49379	4303.2	-11.1731	4757.41	3.01607	3779.99	-9.61517	4357.8	6.98281	9.31191	3125.66	-13.9831	5896.62	-0.483728	9.53084	6206.38	-6.85471	5174.6	0.776495	5822.71
	34	1095.65	4.09528	6697.02	5849.25	12.6145	6203.63	2.09965	659.789	2116.63	-3.98438	4171.49	2.70818	4540	5858.55	7923.25	1.40799	5485.21	-5.12092	3.32853	3981.32	-9.29861	7443.8	7265.01	3661.73	-12.528	14.0226	6930.81	4.92773	30.0886	4583.12	10.8842	4802.21	-8.66441	4033.4	-5.60857	4597.36	-4.49133	32.8621	3324.17	6.06248	6212.39	2.79175	57.271	6614.7	48.6127	5510.43	5.05753	6159.72
	35	1163.91	-2.33418	7037.58	6192.47	0.0363916	6296.03	-0.0468149	1284.92	2236.9	-7.55656	4399.34	-16.7416	4770.34	6375.24	8082.76	-1.93785	5675.98	-1.80351	-7.57845	4214.54	-2.46281	7517.2	7420.39	3865.7	-8.1957	44.831	7156.44	1.78049	88.1162	4863.03	-9.05121	4842.43	-10.3559	4286.81	11.8049	4836.92	27.8716	86.2458	3522.69	-4.29606	6528.15	-2.20959	125.405	7023.03	28.081	5846.26	29.3708	6496.73
	36	1232.17	11.2601	7378.14	6535.69	-2.57512	6357.99	8.32444	2256.49	2345.32	18.2803	4627.19	17.3707	4987.58	6858.74	8205.4	5.78138	5833.2	0.400194	6.18303	4447.76	-7.02045	7575.13	7542.86	4069.68	9.47938	115.714	7382.08	1.50704	173.836	5142.95	-11.4832	4874.74	-0.678423	4540.21	9.81959	5076.48	2.62313	171.387	3721.2	11.8667	6843.92	15.8894	250.665	7431.35	-12.7983	6182.09	19.9908	6833.74
	37	1300.43	-3.04908	7718.7	6878.9	8.11298	6406.99	-3.80511	3415.88	2453.06	-15.6158	4855.03	-16.8181	5198.86	7306.19	8299.5	28.7189	5963.21	21.5261	-8.58917	4680.98	-4.91228	7620.56	7638.88	4273.66	14.5141	240.951	7607.72	1.56208	332.415	5422.87	-6.9088	4904.36	7.24616	4793.62	10.9028	5316.04	0.592653	300.391	3919.71	15.1551	7159.69	-12.9046	452.366	7839.67	5.28795	6517.92	19.686	7170.75
	38	1368.69	-8.30774	8059.26	7222.12	19.9127	6439.26	2.74453	4426.3	2554.84	-27.9155	5082.88	-3.4213	5400.68	7723.99	8369.38	31.7471	6071.05	5.58944	-5.48665	4914.2	-8.00509	7657.14	7714.17	4477.64	9.3209	439.509	7833.36	4.52242	536.312	5702.79	-6.0374	4926.09	5.73318	5047.03	39.3481	5555.6	13.2928	467.753	4118.22	-10.1282	7475.45	13.2305	761.789	8248	17.0164	6853.75	-34.0405	7507.76
	39	1436.95	-4.91438	8399.82	7565.34	25.3683	6478.58	-1.35836	5301.53	2655.37	-15.0459	5310.73	-22.1839	5595.09	8109.72	8428.72	5.67052	6160.18	26.0142	13.0716	5147.42	-0.394656	7689.98	7774.56	4681.62	35.0283	717.315	8059	-29.2495	789.517	5982.71	19.078	4948.71	18.3478	5300.44	-7.0937	5795.16	0.43419	655.944	4316.73	3.72034	7791.22	0.360389	1140.96	8656.32	34.2967	7189.57	20.1922	7844.78
	40	1505.21	-3.92515	8740.38	7908.56	10.611	6502.19	4.06698	5985.65	2751.4	9.99726	5538.57	-3.04951	5785.73	8471.39	8478.07	-9.58969	6231.69	12.1856	9.7113	5380.63	12.5224	7721.79	7824.55	4885.6	42.6812	1052.97	8284.64	-7.84645	1067.89	6262.63	19.0755	4969.52	-4.11058	5553.84	18.7618	6034.72	9.47679	851.153	4515.24	10.5926	8106.98	8.63412	1584.02	9064.64	-13.118	7525.4	-12.6821	8181.79
[truncated: 48 more columns]

## Sheet: 运行信息
文件名 (File name)	20180305.pcrd
由用户创建 (Information about the user)	admin
注释 (Notes)
ID
运行已启动 (Start time/date)	2018/3/5 16:45:33 UTC +08:00
运行已结束 (End time/date)	2018/3/5 18:37:22 UTC +08:00
样品体积 (Sample volume)	25
盖温度 (Lid temperature)	105
扩增程序文件名 (Name of PCR procedure)	DFV2.prcl
反应板设置文件名 (Name of PCR template)	20180305.pltd
基座序列号 (Series of susceptor)	CT006544
光学头序列号 (Series of optical pickup)	785BR9041
CFX Manager 版本 (CFX Manager version)	2.1.1022.0523.
