# Supplementary material for: Expression of Concern: Antivirus effectiveness of ivermectin on dengue virus type 2 in Aedes albopictus
Source: PLoS Negl Trop Dis. 2022 Jan 11;16(1):e0010117. doi: 10.1371/journal.pntd.0010117 (PMC8751987; doi:10.1371/journal.pntd.0010117)
Supplement: S1 File — Primary data obtained from the PCR machine (BIO-RAD CFX96) are on the sheets titled, “RT-PCR process Records #” and “Ct Value #”. The “RT-PCR process Records #” sheets record the process of reaction during the detection of each sample in the machine, and the “Ct Value #” sheets record the Ct Value for each sample, which is automatically calculated by the machine, based on the process of reaction. All the corresponding Ct values were copied to the sheet titled the summary file provided as S2 File with this notice. The Reaction holes on the “RT-PCR process Records” and “Ct Value” sheets are corresponding to each other. On the “Ct Value” sheets, the Cq standard deviation values were automatically calculated by the detection machine, each reports a calculation based on the Cq value for an individual well and hence all standard deviations are reported as zero. In column E (“Sample ID”) of the “Ct Value” sheets, samples are identified according to the following label convention: [concentration]-[subgroup]-[sample number]. In other words, a ‘2-1-19’ label in column E (File: Row Data 1) designates that data in that row represent the result for the 2ng/ml concentration, subgroup 1, sample 19. On the Data Analysis worksheet this is the 19th value in the Ct Value column for the 2 ng/ml group indicated as 2-1. The third sheet in each “Row data #” file includes information about the PCR run. (ZIP) [file pntd.0010117.s001.zip › Row data 6.xlsx]

## Sheet: Ct Value 6
	反应孔 (Reaction Holes)	荧光基团 (Fluorophore)	目标 (Gene aimed to detecting)	内容 (Sample ID)	样品 (Sample)	生物集名称	Cq (Ct Value)	Cq 平均值 (Average of Ct Value)	Cq 标准偏差 (Cq Standard Deviation)	起始模板量 (SQ)	起始模板量的对数值	SQ 平均值	SQ 标准偏差	设定点	反应孔注释
	A01	FAM		0-2-8			20.648	20.648	0				0	55
	A02	FAM		16-3-2			23.007	23.007	0
	A03	FAM		32-2-18			22.6703	22.6703	0
	A04	FAM		8-3-11			23.1498	23.1498	0				0	55
	A05	FAM		4-2-4			20.0217	20.0217	0				0	55
	A06	FAM		16-1-9			26.0715	26.0715	0				0	55
	A07	FAM		4-1-6			22.133	22.133	0			0	0	55
	A08	FAM		16-2-11				0	0			0	0	55
	A09	FAM		8-2-13			25.2459	25.2459	0			0	0	55
	A10	FAM		8-2-22			39.9999	39.9999	0				0	55
	A11	FAM		2-1-24			22.3212	22.3212	0
	A12	FAM		c1-13			33.2911	33.2911	0
	B01	FAM		c3-18			33.324	33.324	0
	B02	FAM		c3-14			33.3451	33.3451	0
	B03	FAM		c2-11			33.5176	33.5176	0				0	55
	B04	FAM		c1-14			33.6395	33.6395	0				0	55
	B05	FAM		c2-18			33.6592	33.6592	0				0	55
	B06	FAM		4-2-7				0	0				0	55
	B07	FAM		32-2-19				0	0			0	0	55
	B08	FAM		64-2-5				0	0			0	0	55
	B09	FAM		32-2-14				0	0			0	0	55
	B10	FAM		0-3-17			36.4345	36.4345	0				0	55
	B11	FAM		64-3-15			28.0048	28.0048	0
	B12	FAM		4-1-15			37.54	37.54	0
	C01	FAM		0-3-4			20.1599	20.1599	0
	C02	FAM		32-2-3				0	0
	C03	FAM		c2-6			31.4435	31.4435	0				0	55
	C04	FAM		8-2-15			29.7419	29.7419	0				0	55
	C05	FAM		4-2-13			29.8552	29.8552	0				0	55
	C06	FAM		c1-7			31.0551	31.0551	0				0	55
	C07	FAM		8-3-17				0	0			0	0	55
	C08	FAM		4-1-19			37.5774	37.5774	0			0	0	55
	C09	FAM		16-3-18			36.0349	36.0349	0			0	0	55
	C10	FAM		8-2-3			20.5933	20.5933	0			0	0	55
	C11	FAM		8-3-4			20.475	20.475	0
	C12	FAM		4-1-18				0	0
	D01	FAM		2-2-14			31.8415	31.8415	0
	D02	FAM		c3-7			30.0381	30.0381	0
	D03	FAM		c2-2				0	0				0	55
	D04	FAM		2-3-15				0	0				0	55
	D05	FAM		16-2-5				0	0				0	55
	D06	FAM		64-1-11				0	0				0	55
	D07	FAM		4-3-14				0	0			0	0	55
	D08	FAM		NC				0	0			0	0	55
	D09	FAM		PC			19.3774	19.3774	0			0	0	55

## Sheet: RT-PCR process Records 6
		Reaction Holes
	循环 (Cycle Number of Reaction)	A1	A2	A3	A4	A5	A6	A7	A8	A9	A10	A11	A12	B1	B2	B3	B4	B5	B6	B7	B8	B9	B10	B11	B12	C1	C2	C3	C4	C5	C6	C7	C8	C9	C10	C11	C12	D1	D2	D3	D4	D5	D6	D7	D8	D9
	1	46.2094	118.687	70.8965	120.735	-202.1	43.1219	76.6711	44.344	22.6469	8.39429	52.343	-43.3099	-29.0204	-16.4837	-25.3567	-38.5621	-37.3728	50.4548	53.7877	25.7111	51.2859	-38.8545	126.934	-52.106	109.484	68.319	29.9895	20.6252	134.542	37.7179	51.0687	-60.0273	-4.51441	91.2293	86.1272	40.6539	-16.4102	-8.8137	-7.59986	-4.74841	-7.31674	-17.2732	-21.0234	-25.6444	66.6895
	2	29.8305	66.6933	20.6258	30.1974	-100.321	49.8159	15.046	32.1978	27.9376	0.405732	21.0923	-18.1544	-6.80446	7.41897	-7.64552	-6.2195	-3.45117	22.7248	8.6882	10.1792	18.8693	-21.4468	54.7804	-24.4859	47.3933	31.1241	18.9797	16.6677	52.5402	34.3653	43.9029	-18.8717	-26.3651	32.9547	40.4684	48.1409	-1.39534	6.809	4.69934	5.39016	5.26623	-4.01605	-5.04431	-13.0788	46.4406
	3	14.2877	31.2366	13.9112	9.7299	-13.4247	29.0656	9.27151	27.1148	17.8081	2.44557	11.2607	0.0207301	5.76197	12.8347	-5.53583	1.26458	3.67525	4.76498	-13.5276	1.30185	3.22487	-6.27646	36.2001	-7.04382	28.0804	13.3629	6.46233	17.5166	18.8596	18.2568	27.1306	-3.07729	-16.7802	15.1578	10.9421	21.5923	9.41119	10.4705	6.92192	4.13484	3.69029	-1.68914	-4.52455	-5.63066	25.7133
	4	3.62739	10.46	0.629479	-3.32277	0.00272047	35.0821	3.63101	-4.82578	15.1922	-3.13951	10.4698	3.37813	7.69108	11.8984	3.14271	5.78342	7.69746	4.51555	-11.0973	1.54785	-10.8563	-2.14056	20.3222	-0.527942	18.3947	2.84666	4.66971	7.24179	8.52528	17.6775	23.8661	1.95595	-10.051	6.47793	5.45251	16.7103	8.12747	11.2253	-0.238445	2.24138	4.67728	3.68545	0.619751	-3.91432	22.2476
	5	6.52376	4.84553	1.46378	5.39574	9.47703	23.3261	4.94368	1.48009	7.12867	-0.290314	3.2816	5.92551	11.8868	11.0309	3.63016	10.1876	6.55373	8.96034	-1.49344	0.887488	-9.07489	2.53153	13.0162	0.928851	5.61651	3.26695	1.35013	4.86066	-2.87912	-5.73007	5.00759	4.11945	-6.07141	5.34376	8.71691	4.65412	6.59616	11.0528	1.36052	3.96358	-0.436221	1.59619	4.11991	-3.66854	9.6645
	6	0.953567	-0.285994	7.74735	9.15778	13.7173	16.5252	6.70989	15.0962	-7.9717	0.511409	2.6156	3.14563	5.43314	5.53371	5.29902	1.89384	6.76979	-9.5555	-2.81192	0.227543	-7.40412	4.64495	3.20109	2.27271	-3.83349	0.521887	2.79185	2.62527	3.829	4.18225	0.235423	6.06924	-5.93294	-0.639941	5.37556	4.23443	4.99559	6.23258	0.183911	2.03461	2.29693	2.39168	-2.91133	-2.18926	0.458902
	7	3.11966	5.12101	7.90612	5.6241	21.6114	5.81466	8.05208	8.34091	4.87016	0.330006	1.28914	3.15381	7.64288	1.96487	5.7981	7.19238	2.34242	5.54231	0.642692	-17.471	-3.61742	1.08251	-5.78341	6.16978	-0.806965	-1.83153	-1.26112	3.68241	-2.74441	7.41812	0.80478	8.42986	7.53626	6.32243	9.9214	2.62113	0.0796567	5.02355	0.0317612	4.29753	0.598829	2.7753	0.373427	-0.981741	-5.53613
	8	1.30205	-1.3051	14.8202	12.3972	15.2078	-14.622	2.16735	22.8147	-5.77164	-0.767528	-4.81746	1.48342	4.79124	1.28544	5.78466	1.68573	9.51676	-8.84362	4.65839	-1.03782	-7.3075	5.75577	0.56412	4.86024	-4.8682	-3.26691	1.96757	3.16022	0.815489	-4.02188	12.3057	6.76713	12.4285	-1.21027	2.57496	-3.82517	5.65869	4.66699	-4.27223	-2.14431	0.135129	1.01438	-0.192654	2.6279	-9.51653
	9	-1.49514	-3.59077	8.17986	12.9903	12.8671	-7.58463	-0.408497	28.3487	0.627678	-0.018776	0.134644	1.22486	3.09976	2.51466	8.49719	-0.509991	7.52217	3.93132	-16.2243	6.45344	-1.25968	2.85112	-8.97181	2.87014	-15.5412	-2.13925	-0.316986	0.687183	-0.377154	-2.71605	-3.31317	3.38617	13.0031	-2.12296	5.03168	-8.38326	-2.70998	-0.557501	0.591266	3.2538	-3.25424	-1.1887	1.43092	1.15633	-14.6714
	10	-0.226419	-4.68809	-3.68899	2.70599	12.0867	-4.2657	5.07777	30.8475	-10.8604	-2.0777	0.128944	-0.642386	-2.90937	-1.03479	1.55087	1.58639	-1.43916	5.68919	-3.92933	-2.03338	-1.95414	2.20442	-8.45666	3.03561	-14.5508	-0.577002	7.00937	-1.605	-3.05243	0.237866	10.1837	-1.2426	14.5644	-2.89953	2.92408	3.38318	-0.0712085	-4.78901	-3.61007	-0.741725	0.584256	-1.12714	-0.743739	2.25129	-15.3602
	11	-3.37938	-8.15542	-6.48093	7.48095	7.83504	-22.865	-3.17768	9.14357	-9.74006	3.55985	-2.82378	-0.434183	0.37923	-0.319592	2.05822	4.11502	-4.01997	11.6516	1.69948	10.9561	-2.50133	2.72872	-16.3952	3.70346	-12.0808	-6.09837	8.12383	0.389563	0.0461123	-4.83661	-2.37114	0.0134233	9.71596	-3.74979	-3.92209	-6.61765	-0.892343	-1.71922	1.50624	-1.58287	2.62665	3.99389	-2.9278	0.389448	-17.1413
	12	-2.21462	-10.9236	-2.18579	9.66072	5.13548	19.4865	-1.39894	18.5125	-7.34263	0.939385	2.62906	4.40266	6.85568	0.00484654	1.2035	0.685023	-3.68627	14.7436	-13.2039	14.2748	-4.6843	-0.239534	-9.86428	-2.60011	-23.1754	-2.42223	1.84777	-4.308	1.19556	-2.86483	-11.706	0.548109	10.4585	-5.77438	-6.30286	-6.6771	0.425847	0.906053	5.95885	-3.33077	2.29303	-1.49399	1.83084	0.857961	-9.97748
	13	0.576821	-19.7002	-10.6503	6.73553	2.85035	-37.3686	-3.87928	-8.64886	-9.92252	3.32125	-1.92705	4.10918	-6.36458	-1.92227	-2.09467	2.4968	0.109642	15.3005	1.42083	9.61914	-3.38612	0.502477	-10.0798	1.07818	-18.1347	-2.47384	9.89863	-3.31731	-4.64037	5.17805	-19.0426	0.177053	11.2156	-6.59515	-9.91109	-28.204	-2.48452	-7.5262	-0.219472	-2.1451	1.94677	-1.07899	0.587741	-1.4931	-10.0883
	14	0.859337	-12.5382	-1.88007	13.5845	-1.03077	-40.98	2.2233	-1.22533	-7.36927	6.73197	-0.873128	2.65935	-3.25235	-5.59289	-3.07828	-0.917354	-5.69162	12.2855	-1.45956	19.1073	-7.685	4.23496	-16.9363	4.30698	-17.228	-8.92388	1.2739	-4.37146	-4.73586	-9.40214	9.76817	-1.66065	12.7428	-9.43859	-2.3093	-18.7921	-3.34207	-5.83073	-1.0784	-2.81028	-2.37259	-2.79723	3.47828	5.33102	-7.33086
	15	5.68818	-11.3584	-10.669	0.886361	0.758803	-39.7941	-0.987386	-16.6934	-6.9578	2.67472	-7.97762	-0.901509	-5.27977	-2.07224	2.44575	-2.58728	-5.16251	-5.57872	12.7936	3.56968	-4.57133	-1.09872	-15.5743	6.35083	-8.94775	0.460785	3.76832	-7.56933	-0.103325	-17.5503	-30.6996	-0.75875	9.69003	-4.1967	-5.81191	-8.23634	-6.40422	-5.54413	-0.340788	1.03027	1.77301	-1.40225	3.10274	-2.24707	2.06773
	16	19.7027	-14.429	-7.00465	1.42686	7.15991	-25.4949	-1.5453	11.0515	-12.3607	-1.30295	-4.39238	-2.92626	-3.86217	-3.64239	-2.85747	-0.945086	0.551765	-1.68771	5.30795	-5.01919	2.761	-2.63473	-19.1104	2.07361	14.2661	-6.42784	-1.72443	-2.82254	-7.95049	-20.0982	-23.4448	2.19749	9.34234	8.53519	8.18572	-24.2459	-7.14372	-9.2027	1.21791	-4.82464	-4.54481	-2.06185	0.167341	1.4663	16.0681
	17	51.8263	-12.4717	-4.47762	7.44281	9.38238	-0.857721	4.51163	-28.8459	4.50039	0.360648	9.84818	-2.8972	-5.01261	-8.99721	-0.333852	-2.71412	-5.38684	-9.95845	19.1022	-2.63814	0.518422	0.500788	-17.8833	2.91861	61.8387	4.14654	-0.591626	-3.68282	-8.02699	-8.21042	-6.82025	-4.68001	2.14248	32.3094	35.6837	3.75662	-8.55975	-12.3112	0.101999	-3.23641	-5.8181	0.204795	4.85448	6.61868	43.3231
	18	104.692	-3.40516	15.9631	7.80615	45.308	-33.0767	23.3693	-37.8408	9.86726	4.19311	23.5265	-0.11977	-7.59798	-10.8391	-4.12001	-7.38109	-8.39847	-5.12573	21.6407	1.76081	4.51753	-3.87497	-6.83158	-1.5485	143.321	-6.37105	6.43128	-8.92761	-6.28293	-12.5185	-4.609	-1.07858	8.79782	81.9776	93.2655	3.91338	-11.1089	-12.4332	-4.85845	0.730201	-6.41297	0.71502	3.39367	3.00461	99.4578
	19	212.835	18.0033	34.2402	29.7707	123.72	-46.8365	67.4988	-20.7227	-1.20376	2.47711	56.9031	-2.6844	-15.0282	-9.62374	-2.24487	-3.9462	-2.86503	-18.9082	14.7121	-9.10572	11.0506	1.16524	-14.8416	-3.91001	297.304	1.14051	-0.343629	-1.59672	-10.4262	-3.44309	-4.74373	-6.55584	5.83128	176.572	205.352	3.77544	-1.31741	-10.1965	-4.91718	0.505551	3.93158	2.0289	0.227399	-1.4646	199.708
	20	424.716	58.7082	91.2386	72.6451	263.044	-29.6404	158.762	-23.6634	33.7669	1.28258	119.095	-5.29683	-8.27219	-9.66003	-2.38669	-3.41986	-7.12946	-7.44501	-11.1061	-13.3771	10.5387	-0.643895	-8.08717	-2.41976	551.577	-1.53115	1.74328	-7.25872	-10.411	1.55599	-11.1347	-5.13692	4.74178	348.736	412.994	-4.84183	-7.29834	-11.7847	2.94192	-0.191845	0.659538	-2.44598	-1.18529	1.0268	377.14
	21	794.488	132.847	194.765	151.905	512.592	7.7968	314.152	-22.9178	83.5713	3.7341	249.34	-11.3122	-6.9549	-12.8726	-5.5386	-14.9905	-4.19367	-2.32707	-1.37751	-13.165	15.704	0.573738	-7.19708	-1.7562	957.996	0.913371	1.60844	-9.3136	-2.54562	-9.4476	2.2332	-13.2263	7.96364	640.933	766.113	-2.39459	-8.56348	-10.7014	4.48367	-4.34546	0.276483	-0.33113	-1.54611	0.177031	677.389
	22	1428.98	270.376	384.535	320.661	937.649	62.2647	594.307	-24.3754	156.021	0.958137	477.586	-6.74212	-5.77473	-3.95633	-7.42965	-6.44811	-0.784114	-15.3335	2.91529	-9.1732	11.6188	-3.4682	5.61198	-5.26455	1502.62	-2.90179	4.37781	-9.8758	-3.91998	-15.3925	-21.2277	-9.27527	1.80557	1065.86	1302.5	-14.3161	-6.59762	-8.05531	-4.81498	-1.50597	-3.06475	3.35238	0.252939	1.89526	1180.29
	23	2526.92	521.116	695.583	632.792	1604.56	103.269	1029.07	-2.23725	306.979	3.66378	840.774	-1.1412	-15.535	-7.48914	-6.28662	-13.2653	-4.80876	-16.196	10.6155	-1.36117	8.28484	0.265031	22.5635	-5.36868	2158.82	-4.85375	8.12852	-9.18344	4.98729	-20.7918	-8.6617	-7.14079	2.82262	1628.72	2048.89	-1.748	-10.2087	-7.20513	-1.64492	-1.33517	2.91193	0.204917	0.0192385	0.505362	1756.9
	24	3814.79	913.814	875.153	1144.35	2346.9	241.82	1675.6	-13.7022	548.222	0.146047	1388.7	-5.39057	-15.0163	-15.3451	-6.01839	-11.2235	-5.94557	-12.5797	6.71838	7.22083	13.4364	-7.59841	61.1029	-4.76821	2823.82	3.45074	15.0851	0.867541	11.9368	-8.43035	-9.46059	-6.19791	3.87758	2210.52	2834.87	0.417331	-1.90488	-0.0220098	0.0745457	0.900926	-1.25253	-1.53069	-0.365766	0.603173	2411.43
	25	5278.41	1455.07	1051.01	1923.18	3164.31	527.26	2372.57	-32.4622	879.701	1.2307	2099.96	-3.57798	-6.33943	-10.2941	-5.09742	-9.6896	-3.31723	-19.3054	8.3678	-16.9831	2.69378	-8.04929	139.441	-8.18591	3491.2	2.60444	14.7947	5.81669	30.1494	0.383002	-13.0226	-8.86928	2.79485	2805.87	3658.19	-3.02653	-3.92054	16.3556	-0.565044	0.213824	-1.3978	-3.90799	-4.67568	3.26403	3093.69
	26	6710.48	2076.33	1220.1	2905.29	3989.62	951.882	3115.13	-38.3704	1296.47	2.91512	2832.83	-0.1482	-7.56079	-5.80704	-1.63806	-12.7531	-1.93986	12.4998	8.04975	-13.5914	4.2699	-2.79977	282.173	-9.23978	4128.32	0.486453	27.1605	11.189	45.5525	21.1921	-3.86926	-11.6113	-1.2109	3386.76	4467.56	-2.23902	14.9421	55.9092	-2.43794	-2.49801	-1.48053	4.00126	0.217859	3.25182	3763.44
	27	6730.04	2692.99	1263.53	3849.46	4099.06	1013.15	3242.04	-18.9929	1761.35	0.97787	2958.35	7.02936	6.08442	-9.88705	1.12343	-10.3777	1.72417	-20.3041	8.68571	-17.0291	17.2603	-6.25588	519.313	-9.8414	4245.99	6.72152	47.8378	39.7065	105.165	52.7279	-0.180781	-3.12694	-3.57951	3944.12	4623.77	13.4961	41.4049	128.146	-1.00093	2.7693	2.01546	-4.75504	-0.784344	6.4465	4403.01
	28	6742.3	3286.67	1303.9	4685.93	4192.87	1067.28	3359.24	-27.841	2210.31	-2.05928	3076.37	28.4245	17.3386	4.81753	11.1094	-0.0579547	13.935	-17.1423	-5.97672	-14.5718	6.71134	0.354339	880.845	-5.02456	4357.78	-0.168038	67.1374	75.3545	202.925	129.215	-12.64	-5.47732	-6.59244	4472.36	4764.11	-0.284542	90.0409	253.496	0.894441	-2.25947	-1.62556	-1.16349	-5.00382	3.49241	4998.02
	29	6752.64	3845.84	1342.07	5344.2	4273.54	1119.26	3466.71	-1.95557	2635.19	0.606294	3184.37	68.6094	55.1103	22.6334	25.9147	19.4335	30.7211	-17.2351	-12.1466	-18.4266	1.34825	0.521847	1346.03	-1.31258	4458.09	-1.62585	109.336	149.436	371.527	280.608	0.00960202	2.47108	-0.935491	4972.92	4893.9	6.72609	173.788	484.173	1.97149	-1.09384	1.54072	1.83457	1.15262	-0.94026	5545.67
	30	6756.93	4365.07	1377.93	5821.38	4342.34	1163.97	3565.33	-23.4711	3025.57	1.70785	3284.89	151.272	136.384	55.6704	62.766	53.4202	74.6348	-19.2847	-8.31556	-8.1852	-0.0271089	23.0661	1852.15	0.311686	4549.22	3.16681	166.949	299.591	626.933	520.422	7.88589	15.3525	-4.78392	5442.27	5009.48	-3.45246	325.237	866.304	-1.89005	-0.0219207	-1.05433	-4.41806	2.74817	-3.68413	6039.77
	31	7065.76	4854.18	1692.93	6156.97	4678.86	1248.25	3842.11	-9.68847	3368.44	-4.16128	3541.21	322.898	298.178	123.104	127.183	122.027	125.464	-17.1347	-4.83286	-4.01441	-8.07483	42.3752	2325.68	7.50529	4922.87	1.11904	245.37	613.775	989.821	928.69	-18.1715	36.7296	-8.70913	5883.5	5348.27	-2.75412	591.784	1542.92	-2.27095	-0.368495	-5.85	0.332665	0.727614	0.76155	6484.6
	32	6728.05	5312.5	2007.93	6384.75	5015.38	1332.53	4118.88	18.0549	3678.22	2.51286	3797.53	642.981	619.544	258.202	259.39	255.813	259.418	-16.0195	-6.0798	-4.16382	0.880325	94.2613	2781.88	30.059	5296.52	3.04375	334.974	1296.49	1424.42	1530.3	7.65667	67.3326	8.2171	6290.74	5687.06	16.5214	1069.44	2563.02	0.558048	2.75234	0.9373	0.719456	-3.9327	-2.99883	6877.79
	33	7035.54	5742.22	2322.93	6541.21	5351.9	1416.81	4395.66	-21.4573	3946.17	-1.72887	4053.85	1255.31	1227.39	505.668	499.641	496.61	503.497	-2.05406	14.2106	-15.6309	-1.70493	190.755	3215.45	78.0562	5670.18	1.40166	437.801	2150.3	1876.23	2238.45	-2.24162	129.253	25.1295	6664.68	6025.85	-2.60787	1834.22	3792.83	-0.404053	-0.783298	2.96503	-1.96594	1.42112	-0.719683	7225.69
	34	6699.31	6147.88	2637.93	6649.08	5688.42	1501.09	4672.44	-14.7354	4182.99	1.82341	4310.17	2240.37	2247.29	966.22	955.264	959.457	943.347	-13.0506	-8.13142	1.52915	-0.0509199	377.463	3618.74	165.908	6043.83	-2.71838	540.628	3137.66	2346.34	2951.44	-3.20794	236.269	67.1081	7006.54	6364.64	-16.0371	3022.41	4871.79	0.534265	-3.86842	2.84734	0.127049	1.60192	-0.328765	7531.34
	35	7005.45	6524.56	2952.93	6721.52	6024.94	1585.37	4949.22	-13.9163	4395.42	11.4906	4566.49	3448.53	3562.9	1773.7	1739.84	1719.35	1728.31	-7.20157	-21.3674	2.89343	-6.88667	720.615	4004.87	328.104	6417.48	15.0659	645.822	4056.18	2809.58	3654.87	-2.36901	414.351	138.345	7319.24	6703.43	-3.43195	4117.27	5757.31	-0.478416	3.76354	-3.16685	0.594067	4.5989	-1.47875	7804.32
	36	6670.69	6879.44	3267.93	6775.79	6361.46	1669.65	5226	2.18293	4594.01	14.4193	4822.81	4514.69	4748.78	3181.83	2993.58	2759.35	3082.99	23.2538	-9.44975	6.05476	-6.61371	1282.17	4369.6	635.256	6791.14	3.5331	747.928	4789.96	3262.78	4331.26	3.21834	706.386	268.661	7608.07	7042.22	6.45624	5063.49	6394.4	0.699644	4.63554	-0.422043	4.45111	0.177265	-1.03499	8048.42
	37	6975.5	7204.3	3582.93	6817.36	6697.98	1753.93	5502.77	-4.69788	4770.36	34.2879	5079.13	5435.46	5762.24	4695.55	4282.43	3729.76	4532.48	-0.916933	5.18156	5.79243	-3.19706	2123.91	4720.86	1182.42	7164.79	-0.625284	846.961	5325.28	3692.66	4954.22	-0.458954	1209.7	484.219	7872.98	7381.01	-6.605	5817.76	6877.85	-0.493236	1.97803	4.75081	5.58725	-0.749347	-2.11831	8268.16
	38	6642.2	7507.89	3897.93	6853.91	7034.5	1838.21	5779.55	52.6307	4921.51	66.088	5335.45	6160.1	6548.6	6138.94	5444.14	4581.85	5887.35	17.8382	-15.0466	15.567	-2.35443	3050.23	5054.45	2047.99	7538.44	-5.48199	938.204	5710.69	4101.34	5536.28	13.6323	1937.8	801.631	8119.38	7719.79	7.28736	6377.35	7216.96	-3.13552	5.33921	0.560948	3.73615	-1.2035	-3.52927	8461.28
	39	6945.68	7785.21	4212.93	6887.12	7371.02	1922.49	6056.33	21.5847	5046.57	136.583	5591.77	6718.59	7151.12	7216.24	6294.21	5300.56	6912.15	24.0155	-0.425925	2.87292	-6.08875	3793.77	5378.71	3107.98	7912.1	-2.9963	1023.26	5980.2	4479.95	6064.38	7.8422	2845.18	1144.99	8348.54	8058.58	6.56868	6798.9	7467.99	3.8281	-0.935108	-0.770557	-2.09889	2.23683	0.0872285	8628.63
	40	6613.84	8042.31	4527.93	6919.08	7707.54	2006.77	6333.11	42.9713	5166.49	251.007	5848.09	7159.46	7620.79	7845.24	6819.08	5910.17	7546.2	17.0856	2.72404	18.5682	-15.4315	4437.58	5689.38	3995.28	8285.75	-7.53213	1101.86	6175.42	4835.34	6551.98	12.5945	3763.04	1507.48	8560.75	8397.37	-3.58564	7092.45	7650.76	2.39053	-2.67324	4.05062	0.112719	-0.510836	-3.25884	8770.84

## Sheet: 运行信息
文件名 (File name)	20180305.pcrd
由用户创建 (Information about the user)	admin
注释 (Notes)
ID
运行已启动 (Start time/date)	2018/3/5 18:51:42 UTC +08:00
运行已结束 (End time/date)	2018/3/5 20:43:31 UTC +08:00
样品体积 (Sample volume)	25
盖温度 (Lid temperature)	105
扩增程序文件名 (Name of PCR procedure)	DFV2.prcl
反应板设置文件名 (Name of PCR template)	20180305-2.pltd
基座序列号 (Series of susceptor)	CT006544
光学头序列号 (Series of optical pickup)	785BR9041
CFX Manager 版本 (CFX Manager version)	2.1.1022.0523.
