# Supplementary material for: Expression of Concern: Antivirus effectiveness of ivermectin on dengue virus type 2 in Aedes albopictus
Source: PLoS Negl Trop Dis. 2022 Jan 11;16(1):e0010117. doi: 10.1371/journal.pntd.0010117 (PMC8751987; doi:10.1371/journal.pntd.0010117)
Supplement: S2 File — File with the summary data and analyses reported in the article. The summary data in this file was derived from the individual-level data in S1 File. There are several samples for which identical results are listed (Ct 40.01, log10 Value 1.3327482). The corresponding author explained that no DENV-2 was detected by RT-PCR for these samples. For the purpose of data analysis, negative samples were assigned Ct values of 40.01 according to the detection kit. (XLSX) [file pntd.0010117.s002.xlsx]

## Sheet: Data Process and the Results
Control Group									0ng/ml Group									2ng/ml Groups									4ng/ml groups									8ng/ml groups									16ng/ml groups
C1			C2			C3			0-1			0-2			0-3			2-1			2-2			2-3			4-1			4-2			4-3			8-1			8-2			8-3			16-1			16-2
Ct Value	log10 Value	DENV 2 RNA Copies	Ct Value	log10 Value	DENV 2 RNA Copies	Ct Value	log10 Value	DENV 2 RNA Copies	Ct Value	log10 Value	DENV 2 RNA Copies	Ct Value	log10 Value	DENV 2 RNA Copies	Ct Value	log10 Value	DENV 2 RNA Copies	Ct Value	log10 Value	DENV 2 RNA Copies	Ct Value	log10 Value	DENV 2 RNA Copies	Ct Value	log10 Value	DENV 2 RNA Copies	Ct Value	log10 Value	DENV 2 RNA Copies	Ct Value	log10 Value	DENV 2 RNA Copies	Ct Value	log10 Value	DENV 2 RNA Copies	Ct Value	log10 Value	DENV 2 RNA Copies	Ct Value	log10 Value	DENV 2 RNA Copies	Ct Value	log10 Value	DENV 2 RNA Copies	Ct Value	log10 Value	DENV 2 RNA Copies	Ct Value	log10 Value
23.8999	5.91093	814570	25.4934	5.45808	287133	24.3434	5.78489	609379	19.3673	7.19898	1.58118e+07	19.4423	7.17768	1.50551e+07	19.8529	7.06099	1.15076e+07	19.4257	7.18239	1.52191e+07	19.4731	7.16893	1.47547e+07	19.3157	7.21367	1.63556e+07	19.8895	7.0506	1.12358e+07	19.8111	7.07287	1.18269e+07	19.5404	7.1498	1.41188e+07	37.714	1.98523	96.6562	20.3838	6.91013	8.1308e+06	25.2604	5.5243	334424	21.5648	6.57451	3.75415e+06	25.2251	5.53433
24.4347	5.75893	574020	26.8025	5.08605	121914	25.596	5.42891	268478	19.9293	7.03927	1.09463e+07	20.1715	6.97044	9.34202e+06	20.1169	6.98597	9.68208e+06	20.4509	6.89106	7.78138e+06	20.5101	6.87422	7.48555e+06	20.4306	6.89683	7.88555e+06	19.8936	7.04944	1.12057e+07	19.8954	7.04891	1.11922e+07	21.0359	6.72482	5.30659e+06	20.3203	6.92817	8.47559e+06	20.4473	6.89206	7.79942e+06	20.2179	6.95726	9.06274e+06	22.2369	6.3835	2.41823e+06	21.6658	6.5458
25.06	5.58124	381272	29.3601	4.35923	22868.2	25.89	5.34537	221496	19.9662	7.02881	1.06858e+07	20.2285	6.95426	9.00031e+06	20.1257	6.98346	9.62636e+06	20.7076	6.81811	6.57824e+06	20.5998	6.84873	7.05882e+06	20.4369	6.89502	7.85277e+06	20.9058	6.76178	5.77799e+06	19.9981	7.01973	1.04647e+07	22.1107	6.41938	2.62649e+06	20.4371	6.89497	7.85173e+06	20.5933	6.85058	7.08894e+06	20.4486	6.8917	7.79299e+06	22.8204	6.21768	1.65075e+06	21.6959	6.53724
26.4248	5.19339	156094	29.8044	4.23298	17099.3	25.9735	5.32164	209720	20.082	6.99588	9.9055e+06	20.2599	6.94532	8.81699e+06	20.1599	6.97375	9.41347e+06	20.9165	6.75874	5.73774e+06	21.1982	6.67869	4.77184e+06	20.8472	6.77844	6.00401e+06	20.9436	6.75105	5.63696e+06	20.0217	7.01303	1.03047e+07	22.2268	6.38638	2.43435e+06	21.3818	6.62652	4.23177e+06	20.6751	6.82735	6.71975e+06	20.475	6.8842	7.65941e+06	23.1063	6.13646	1.36916e+06	22.1872	6.39763
29.8967	4.20675	16097	30.94	3.91025	8133.07	26.3304	5.22022	166044	20.4557	6.8897	7.75706e+06	20.2979	6.93453	8.6006e+06	20.2833	6.93867	8.6831e+06	21.1003	6.70652	5.08764e+06	21.5203	6.58716	3.86511e+06	21.6548	6.54894	3.53948e+06	21.0782	6.7128	5.16173e+06	20.0246	7.01221	1.02852e+07	22.3514	6.35096	2.24367e+06	21.6068	6.56257	3.65235e+06	21.1085	6.70417	5.06027e+06	20.5169	6.87231	7.45256e+06	25.1975	5.54216	348467	22.2896	6.36854
29.9025	4.20509	16035.9	31.4435	3.76718	5850.34	26.4325	5.1912	155310	20.603	6.84782	7.04396e+06	20.4515	6.89088	7.7782e+06	20.307	6.93196	8.54987e+06	21.2093	6.67552	4.7372e+06	21.9512	6.46469	2.91536e+06	21.6599	6.54748	3.52764e+06	22.133	6.41304	2.58844e+06	22.2159	6.38946	2.45167e+06	23.309	6.07885	1.19908e+06	22.1066	6.42054	2.63353e+06	21.3819	6.62648	4.23136e+06	20.5425	6.86502	7.32861e+06	25.247	5.5281	337364	22.9168	6.1903
31.0551	3.87754	7543	31.681	3.69969	5008.27	30.0381	4.16657	14674.6	21.2279	6.67024	4.67997e+06	20.497	6.87796	7.55019e+06	20.3564	6.91792	8.27786e+06	21.4559	6.60547	4.0315e+06	21.969	6.45964	2.88166e+06	22.2986	6.36598	2.32261e+06	22.2243	6.38709	2.43833e+06	22.3409	6.35396	2.25922e+06	23.3944	6.05456	1.13387e+06	22.2656	6.37536	2.37336e+06	22.3132	6.36183	2.30056e+06	22.0075	6.4487	2.80999e+06	25.2972	5.51384	326471	25.1751	5.54853
31.4737	3.75858	5735.67	32.7821	3.38677	2436.52	30.9205	3.91579	8237.46	21.3061	6.64803	4.44663e+06	20.648	6.83505	6.8399e+06	20.4892	6.88018	7.58886e+06	21.5495	6.57886	3.79197e+06	22.2696	6.3742	2.36702e+06	22.3122	6.36211	2.302e+06	22.2304	6.38537	2.42867e+06	23.3826	6.05793	1.14269e+06	23.4125	6.04943	1.12055e+06	22.4966	6.3097	2.04032e+06	22.598	6.28089	1.90939e+06	22.1677	6.40319	2.53038e+06	25.8758	5.34941	223570	25.3686	5.49355
32.7005	3.40995	2570.1	32.9588	3.33657	2170.55	31.5436	3.73873	5479.33	21.5714	6.57264	3.73802e+06	21.2155	6.67376	4.71798e+06	20.5639	6.85893	7.22661e+06	21.6028	6.56371	3.66193e+06	22.2958	6.36678	2.32691e+06	22.5215	6.30262	2.00735e+06	22.2345	6.38418	2.42206e+06	23.518	6.01944	1.04578e+06	23.5536	6.00934	1.02173e+06	22.69	6.25474	1.79781e+06	22.6322	6.27117	1.86713e+06	22.2123	6.39049	2.45748e+06	26.0715	5.29379	196693	26.0599	5.29709
32.724	3.40328	2530.93	33.0076	3.32269	2102.29	32.8351	3.3717	2353.44	22.5142	6.30469	2.01693e+06	21.939	6.46816	2.93875e+06	21.239	6.66708	4.64604e+06	22.0589	6.43409	2.71699e+06	22.3698	6.34574	2.21685e+06	22.7316	6.24293	1.74958e+06	25.3611	5.49568	313099	25.2411	5.52977	338667	24.146	5.84098	693389	23.0988	6.13856	1.37583e+06	23.229	6.10157	1.26347e+06	22.255	6.37836	2.38981e+06	27.6981	4.83154	67849	27.5995	4.85955
32.8174	3.37675	2380.96	33.5176	3.17776	1505.77	33.2112	3.26483	1840.03	23.0721	6.14616	1.40009e+06	22.5176	6.30373	2.01245e+06	21.6596	6.54757	3.5283e+06	22.3212	6.35955	2.2885e+06	22.4138	6.33324	2.154e+06	22.77	6.23201	1.70612e+06	28.3116	4.65719	45414.5	25.3595	5.49613	313420	24.2281	5.81765	657129	29.593	4.29306	19636.5	23.5401	6.01317	1.03078e+06	23.1498	6.12408	1.33071e+06	32.1005	3.58047	3806.03	36.3648	2.36864
32.8802	3.35888	2284.99	33.6592	3.13751	1372.48	33.2321	3.25889	1815.05	23.5492	6.01058	1.02465e+06	23.2804	6.08695	1.22166e+06	22.4103	6.33424	2.15894e+06	22.3385	6.35465	2.26281e+06	22.678	6.25816	1.81199e+06	23.0584	6.15006	1.41274e+06	28.3843	4.63655	43306.2	28.168	4.69801	49889.7	24.2367	5.8152	653437	29.6965	4.26364	18350.3	23.9503	5.89659	788109	23.1906	6.11249	1.29567e+06	38.2892	1.82175	66.3363	36.415	2.35437
33.2911	3.24213	1746.33	33.7324	3.11672	1308.33	33.324	3.23277	1709.11	25.1625	5.55211	356539	23.5401	6.01315	1.03075e+06	22.7032	6.25099	1.78233e+06	22.3843	6.34162	2.19595e+06	23.0265	6.15912	1.4425e+06	26.657	5.1274	134091	28.3901	4.63489	43141.2	29.8552	4.21853	16539.7	25.1501	5.55563	359444	29.7891	4.23733	17271.5	25.2459	5.52841	337602	23.7353	5.95768	907158	38.3843	1.79475	62.337	38.3706	1.79863
33.6395	3.14311	1390.3	38.4604	1.7731	59.3068	33.3451	3.22678	1685.7	25.2511	5.52692	336452	23.6751	5.9748	943631	23.1801	6.11546	1.30455e+06	22.411	6.33402	2.15787e+06	31.8415	3.65407	4508.84	31.7674	3.67513	4732.88	29.7699	4.24278	17489.6	37.4299	2.06596	116.402	25.23	5.53293	341140	34.6234	2.86352	730.333	29.7293	4.25431	17960.3	23.7399	5.95639	904463	40.01	1.33275	21.5153	40.01	1.33275
33.7752	3.10455	1272.19	38.7535	1.68983	48.9583	37.5676	2.02682	106.37	25.4946	5.45773	286900	27.88	4.77985	60234.9	23.2675	6.09063	1.23205e+06	22.6331	6.27091	1.86598e+06	35.458	2.62634	422.996	35.3686	2.65174	448.481	37.54	2.03468	108.313	37.5233	2.03942	109.5	25.2319	5.53237	340702	40.01	1.33275	21.5153	29.7419	4.25073	17812.8	29.9594	4.18892	15449.8	40.01	1.33275	21.5153	40.01	1.33275
37.6974	1.98995	97.7133	39.6501	1.43501	27.2278	37.8649	1.94235	87.5684	33.7112	3.12273	1326.57	37.2033	2.13036	135.007	23.3163	6.07677	1.19334e+06	23.1483	6.1245	1.33198e+06	38.108	1.87325	74.6884	35.4051	2.64136	437.89	37.5774	2.02404	105.692	37.6502	2.00337	100.778	28.2597	4.67195	46983.5	40.01	1.33275	21.5153	34.3866	2.93081	852.732	38.9474	1.63472	43.1243	40.01	1.33275	21.5153	40.01	1.33275
39.2601	1.54585	35.144	40.01	1.33275	21.5153	40.01	1.33275	21.5153	39.7643	1.40257	25.2677	37.558	2.02955	107.042	36.4345	2.34882	223.267	26.6881	5.11856	131389	38.2055	1.84554	70.0711	38.2981	1.81923	65.9521	40.01	1.33275	21.5153	38.5496	1.74778	55.9469	28.2789	4.66649	46397.2	40.01	1.33275	21.5153	34.6038	2.86909	739.753	40.01	1.33275	21.5153	40.01	1.33275	21.5153	40.01	1.33275
40.01	1.33275	21.5153	40.01	1.33275	21.5153	40.01	1.33275	21.5153	40.01	1.33275	21.5153	38.8357	1.66647	46.3953	38.6639	1.7153	51.9154	26.7325	5.10594	127627	40.01	1.33275	21.5153	39.064	1.60157	39.955	40.01	1.33275	21.5153	38.6982	1.70555	50.7629	38.6459	1.72041	52.5302	40.01	1.33275	21.5153	37.8129	1.95712	90.5979	40.01	1.33275	21.5153	40.01	1.33275	21.5153	40.01	1.33275
40.01	1.33275	21.5153	40.01	1.33275	21.5153	40.01	1.33275	21.5153	40.01	1.33275	21.5153	38.8882	1.65155	44.8285	39.7714	1.40057	25.1516	31.6441	3.71016	5130.47	40.01	1.33275	21.5153	39.8775	1.37041	23.4644	40.01	1.33275	21.5153	40.01	1.33275	21.5153	40.01	1.33275	21.5153	40.01	1.33275	21.5153	39.9999	1.33563	21.6586	40.01	1.33275	21.5153	40.01	1.33275	21.5153	40.01	1.33275
40.01	1.33275	21.5153	40.01	1.33275	21.5153	40.01	1.33275	21.5153	40.01	1.33275	21.5153	40.01	1.33275	21.5153	40.01	1.33275	21.5153	37.9995	1.90409	80.1849	40.01	1.33275	21.5153	40.01	1.33275	21.5153	40.01	1.33275	21.5153	40.01	1.33275	21.5153	40.01	1.33275	21.5153	40.01	1.33275	21.5153	40.01	1.33275	21.5153	40.01	1.33275	21.5153	40.01	1.33275	21.5153	40.01	1.33275
									40.01	1.33275	21.5153	40.01	1.33275	21.5153	40.01	1.33275	21.5153	38.198	1.84767	70.4163				40.01	1.33275	21.5153				40.01	1.33275	21.5153	40.01	1.33275	21.5153				40.01	1.33275	21.5153	40.01	1.33275	21.5153
															40.01	1.33275	21.5153	38.31	1.81585	65.4417				40.01	1.33275	21.5153							40.01	1.33275	21.5153				40.01	1.33275	21.5153
															40.01	1.33275	21.5153	40.01	1.33275	21.5153				40.01	1.33275	21.5153													40.01	1.33275	21.5153
																		40.01	1.33275	21.5153																			40.01	1.33275	21.5153
																		40.01	1.33275	21.5153																			40.01	1.33275	21.5153
[truncated: 22 more columns]
